# Supplementary material for: Evaluating spatiotemporal dynamics of snakebite in Sri Lanka: Monthly incidence mapping from a national representative survey sample
Source: PLoS Negl Trop Dis. 2021 Jun 1;15(6):e0009447. doi: 10.1371/journal.pntd.0009447 (PMC8195360; doi:10.1371/journal.pntd.0009447)
Supplement: S1 Data — (CSV) [file pntd.0009447.s009.csv]

bitten	enven	gps_x_centroid	gps_y_centroid	survey_date	sb_date
0	0	79.859753	6.941884	15/04/2013	NA
0	0	79.859753	6.941884	15/04/2013	NA
0	0	79.859753	6.941884	15/04/2013	NA
0	0	79.859753	6.941884	15/04/2013	NA
0	0	79.859753	6.941884	15/04/2013	NA
0	0	79.859753	6.941884	15/04/2013	NA
0	0	79.859753	6.941884	15/04/2013	NA
0	0	79.859753	6.941884	15/04/2013	NA
0	0	79.859753	6.941884	15/04/2013	NA
0	0	79.859753	6.941884	15/04/2013	NA
0	0	79.859753	6.941884	15/04/2013	NA
0	0	79.859753	6.941884	15/04/2013	NA
0	0	79.859753	6.941884	15/04/2013	NA
0	0	79.859753	6.941884	15/04/2013	NA
0	0	79.859753	6.941884	15/04/2013	NA
0	0	79.859753	6.941884	15/04/2013	NA
0	0	79.859753	6.941884	15/04/2013	NA
0	0	79.859753	6.941884	15/04/2013	NA
0	0	79.859753	6.941884	15/04/2013	NA
0	0	79.859753	6.941884	15/04/2013	NA
0	0	79.859753	6.941884	15/04/2013	NA
0	0	79.859753	6.941884	15/04/2013	NA
0	0	79.859753	6.941884	15/04/2013	NA
0	0	79.859753	6.941884	15/04/2013	NA
0	0	79.859753	6.941884	15/04/2013	NA
0	0	79.859753	6.941884	15/04/2013	NA
0	0	79.859753	6.941884	15/04/2013	NA
0	0	79.859753	6.941884	15/04/2013	NA
0	0	79.859753	6.941884	15/04/2013	NA
0	0	79.859753	6.941884	15/04/2013	NA
0	0	79.859753	6.941884	15/04/2013	NA
0	0	79.859753	6.941884	15/04/2013	NA
0	0	79.859753	6.941884	15/04/2013	NA
0	0	79.859753	6.941884	15/04/2013	NA
0	0	79.859753	6.941884	15/04/2013	NA
0	0	79.859753	6.941884	15/04/2013	NA
0	0	79.859753	6.941884	15/04/2013	NA
0	0	79.859753	6.941884	15/04/2013	NA
0	0	79.859753	6.941884	15/04/2013	NA
0	0	79.859753	6.941884	15/04/2013	NA
0	0	79.859753	6.941884	15/04/2013	NA
0	0	79.859753	6.941884	15/04/2013	NA
0	0	79.859753	6.941884	15/04/2013	NA
0	0	79.859753	6.941884	15/04/2013	NA
0	0	79.859753	6.941884	15/04/2013	NA
0	0	79.859753	6.941884	15/04/2013	NA
0	0	79.859753	6.941884	15/04/2013	NA
0	0	79.859753	6.941884	15/04/2013	NA
0	0	79.859753	6.941884	15/04/2013	NA
0	0	79.859753	6.941884	15/04/2013	NA
0	0	79.859753	6.941884	15/04/2013	NA
0	0	79.859753	6.941884	15/04/2013	NA
0	0	79.859753	6.941884	15/04/2013	NA
0	0	79.859753	6.941884	15/04/2013	NA
0	0	79.859753	6.941884	15/04/2013	NA
0	0	79.859753	6.941884	15/04/2013	NA
0	0	79.859753	6.941884	15/04/2013	NA
0	0	79.859753	6.941884	15/04/2013	NA
0	0	79.859753	6.941884	15/04/2013	NA
0	0	79.859753	6.941884	15/04/2013	NA
0	0	79.859753	6.941884	15/04/2013	NA
0	0	79.859753	6.941884	15/04/2013	NA
0	0	79.859753	6.941884	15/04/2013	NA
0	0	79.859753	6.941884	15/04/2013	NA
0	0	79.859753	6.941884	15/04/2013	NA
0	0	79.859753	6.941884	15/04/2013	NA
0	0	79.859753	6.941884	15/04/2013	NA
0	0	79.859753	6.941884	15/04/2013	NA
0	0	79.859753	6.941884	15/04/2013	NA
0	0	79.859753	6.941884	15/04/2013	NA
0	0	79.859753	6.941884	15/04/2013	NA
0	0	79.859753	6.941884	15/04/2013	NA
0	0	79.859753	6.941884	15/04/2013	NA
0	0	79.859753	6.941884	15/04/2013	NA
0	0	79.859753	6.941884	15/04/2013	NA
0	0	79.859753	6.941884	15/04/2013	NA
0	0	79.859753	6.941884	15/04/2013	NA
0	0	79.859753	6.941884	15/04/2013	NA
0	0	79.859753	6.941884	15/04/2013	NA
0	0	79.859753	6.941884	15/04/2013	NA
0	0	79.859753	6.941884	15/04/2013	NA
0	0	79.859753	6.941884	15/04/2013	NA
0	0	79.859753	6.941884	15/04/2013	NA
0	0	79.859753	6.941884	15/04/2013	NA
0	0	79.859753	6.941884	15/04/2013	NA
0	0	79.859753	6.941884	15/04/2013	NA
0	0	79.859753	6.941884	15/04/2013	NA
0	0	79.859753	6.941884	15/04/2013	NA
0	0	79.859753	6.941884	15/04/2013	NA
0	0	79.859753	6.941884	15/04/2013	NA
0	0	79.859753	6.941884	15/04/2013	NA
0	0	79.859753	6.941884	15/04/2013	NA
0	0	79.859753	6.941884	15/04/2013	NA
0	0	79.859753	6.941884	15/04/2013	NA
0	0	79.859753	6.941884	15/04/2013	NA
0	0	79.859753	6.941884	15/04/2013	NA
0	0	79.859753	6.941884	15/04/2013	NA
0	0	79.859753	6.941884	15/04/2013	NA
0	0	79.859753	6.941884	15/04/2013	NA
0	0	79.859753	6.941884	15/04/2013	NA
0	0	79.859753	6.941884	15/04/2013	NA
0	0	79.859753	6.941884	15/04/2013	NA
0	0	79.859753	6.941884	15/04/2013	NA
0	0	79.859753	6.941884	15/04/2013	NA
0	0	79.859753	6.941884	15/04/2013	NA
0	0	79.859753	6.941884	15/04/2013	NA
0	0	79.859753	6.941884	15/04/2013	NA
0	0	79.859753	6.941884	15/04/2013	NA
0	0	79.859753	6.941884	15/04/2013	NA
0	0	79.859753	6.941884	15/04/2013	NA
0	0	79.859753	6.941884	15/04/2013	NA
0	0	79.859753	6.941884	15/04/2013	NA
0	0	79.859753	6.941884	15/04/2013	NA
0	0	79.859753	6.941884	15/04/2013	NA
0	0	79.859753	6.941884	15/04/2013	NA
0	0	79.859753	6.941884	15/04/2013	NA
0	0	79.859753	6.941884	15/04/2013	NA
0	0	79.859753	6.941884	15/04/2013	NA
0	0	79.859753	6.941884	15/04/2013	NA
0	0	79.859753	6.941884	15/04/2013	NA
0	0	79.859753	6.941884	15/04/2013	NA
0	0	79.859753	6.941884	15/04/2013	NA
0	0	79.859753	6.941884	15/04/2013	NA
0	0	79.859753	6.941884	15/04/2013	NA
0	0	79.859753	6.941884	15/04/2013	NA
0	0	79.859753	6.941884	15/04/2013	NA
0	0	79.859753	6.941884	15/04/2013	NA
0	0	79.859753	6.941884	15/04/2013	NA
0	0	79.859753	6.941884	15/04/2013	NA
0	0	79.859753	6.941884	15/04/2013	NA
0	0	79.859753	6.941884	15/04/2013	NA
0	0	79.859753	6.941884	15/04/2013	NA
0	0	79.859753	6.941884	15/04/2013	NA
0	0	79.859753	6.941884	15/04/2013	NA
0	0	79.859753	6.941884	15/04/2013	NA
0	0	79.859753	6.941884	15/04/2013	NA
0	0	79.859753	6.941884	15/04/2013	NA
0	0	79.859753	6.941884	15/04/2013	NA
0	0	79.859753	6.941884	15/04/2013	NA
0	0	79.859753	6.941884	15/04/2013	NA
0	0	79.859753	6.941884	15/04/2013	NA
0	0	79.859753	6.941884	15/04/2013	NA
0	0	79.859753	6.941884	15/04/2013	NA
0	0	79.859753	6.941884	15/04/2013	NA
0	0	79.859753	6.941884	15/04/2013	NA
0	0	79.859753	6.941884	15/04/2013	NA
0	0	79.859753	6.941884	15/04/2013	NA
0	0	79.859753	6.941884	15/04/2013	NA
0	0	79.859753	6.941884	15/04/2013	NA
0	0	79.859753	6.941884	15/04/2013	NA
0	0	79.859753	6.941884	15/04/2013	NA
0	0	79.859753	6.941884	15/04/2013	NA
0	0	79.859753	6.941884	15/04/2013	NA
0	0	79.859753	6.941884	15/04/2013	NA
0	0	79.859753	6.941884	15/04/2013	NA
0	0	79.859753	6.941884	15/04/2013	NA
0	0	79.859753	6.941884	15/04/2013	NA
0	0	79.859753	6.941884	15/04/2013	NA
0	0	79.859753	6.941884	15/04/2013	NA
0	0	79.855093	6.938403	15/11/2012	NA
0	0	79.855093	6.938403	15/11/2012	NA
0	0	79.855093	6.938403	15/11/2012	NA
0	0	79.855093	6.938403	15/11/2012	NA
0	0	79.855093	6.938403	15/11/2012	NA
0	0	79.855093	6.938403	15/11/2012	NA
0	0	79.855093	6.938403	15/11/2012	NA
0	0	79.855093	6.938403	15/11/2012	NA
0	0	79.855093	6.938403	15/11/2012	NA
0	0	79.855093	6.938403	15/11/2012	NA
0	0	79.855093	6.938403	15/11/2012	NA
0	0	79.855093	6.938403	15/11/2012	NA
0	0	79.855093	6.938403	15/11/2012	NA
0	0	79.855093	6.938403	15/11/2012	NA
0	0	79.855093	6.938403	15/11/2012	NA
0	0	79.855093	6.938403	15/11/2012	NA
0	0	79.855093	6.938403	15/11/2012	NA
0	0	79.855093	6.938403	15/11/2012	NA
0	0	79.855093	6.938403	15/11/2012	NA
0	0	79.855093	6.938403	15/11/2012	NA
0	0	79.855093	6.938403	15/11/2012	NA
0	0	79.855093	6.938403	15/11/2012	NA
0	0	79.855093	6.938403	15/11/2012	NA
0	0	79.855093	6.938403	15/11/2012	NA
0	0	79.855093	6.938403	15/11/2012	NA
0	0	79.855093	6.938403	15/11/2012	NA
0	0	79.855093	6.938403	15/11/2012	NA
0	0	79.855093	6.938403	15/11/2012	NA
0	0	79.855093	6.938403	15/11/2012	NA
0	0	79.855093	6.938403	15/11/2012	NA
0	0	79.855093	6.938403	15/11/2012	NA
0	0	79.855093	6.938403	15/11/2012	NA
0	0	79.855093	6.938403	15/11/2012	NA
0	0	79.855093	6.938403	15/11/2012	NA
0	0	79.855093	6.938403	15/11/2012	NA
0	0	79.855093	6.938403	15/11/2012	NA
0	0	79.855093	6.938403	15/11/2012	NA
0	0	79.855093	6.938403	15/11/2012	NA
0	0	79.855093	6.938403	15/11/2012	NA
0	0	79.855093	6.938403	15/11/2012	NA
0	0	79.855093	6.938403	15/11/2012	NA
0	0	79.855093	6.938403	15/11/2012	NA
0	0	79.855093	6.938403	15/11/2012	NA
0	0	79.855093	6.938403	15/11/2012	NA
0	0	79.855093	6.938403	15/11/2012	NA
0	0	79.855093	6.938403	15/11/2012	NA
0	0	79.855093	6.938403	15/11/2012	NA
0	0	79.855093	6.938403	15/11/2012	NA
0	0	79.855093	6.938403	15/11/2012	NA
0	0	79.855093	6.938403	15/11/2012	NA
0	0	79.855093	6.938403	15/11/2012	NA
0	0	79.855093	6.938403	15/11/2012	NA
0	0	79.855093	6.938403	15/11/2012	NA
0	0	79.855093	6.938403	15/11/2012	NA
0	0	79.855093	6.938403	15/11/2012	NA
0	0	79.855093	6.938403	15/11/2012	NA
0	0	79.855093	6.938403	15/11/2012	NA
0	0	79.855093	6.938403	15/11/2012	NA
0	0	79.855093	6.938403	15/11/2012	NA
0	0	79.855093	6.938403	15/11/2012	NA
0	0	79.855093	6.938403	15/11/2012	NA
0	0	79.855093	6.938403	15/11/2012	NA
0	0	79.855093	6.938403	15/11/2012	NA
0	0	79.855093	6.938403	15/11/2012	NA
0	0	79.855093	6.938403	15/11/2012	NA
0	0	79.855093	6.938403	15/11/2012	NA
0	0	79.855093	6.938403	15/11/2012	NA
0	0	79.855093	6.938403	15/11/2012	NA
0	0	79.855093	6.938403	15/11/2012	NA
0	0	79.855093	6.938403	15/11/2012	NA
0	0	79.855093	6.938403	15/11/2012	NA
0	0	79.855093	6.938403	15/11/2012	NA
0	0	79.855093	6.938403	15/11/2012	NA
0	0	79.855093	6.938403	15/11/2012	NA
0	0	79.855093	6.938403	15/11/2012	NA
0	0	79.855093	6.938403	15/11/2012	NA
0	0	79.855093	6.938403	15/11/2012	NA
0	0	79.855093	6.938403	15/11/2012	NA
0	0	79.855093	6.938403	15/11/2012	NA
0	0	79.855093	6.938403	15/11/2012	NA
0	0	79.855093	6.938403	15/11/2012	NA
0	0	79.855093	6.938403	15/11/2012	NA
0	0	79.855093	6.938403	15/11/2012	NA
0	0	79.855093	6.938403	15/11/2012	NA
0	0	79.855093	6.938403	15/11/2012	NA
0	0	79.855093	6.938403	15/11/2012	NA
0	0	79.855093	6.938403	15/11/2012	NA
0	0	79.855093	6.938403	15/11/2012	NA
0	0	79.855093	6.938403	15/11/2012	NA
0	0	79.855093	6.938403	15/11/2012	NA
0	0	79.855093	6.938403	15/11/2012	NA
0	0	79.855093	6.938403	15/11/2012	NA
0	0	79.855093	6.938403	15/11/2012	NA
0	0	79.855093	6.938403	15/11/2012	NA
0	0	79.855093	6.938403	15/11/2012	NA
0	0	79.855093	6.938403	15/11/2012	NA
0	0	79.855093	6.938403	15/11/2012	NA
0	0	79.855093	6.938403	15/11/2012	NA
0	0	79.855093	6.938403	15/11/2012	NA
0	0	79.855093	6.938403	15/11/2012	NA
0	0	79.855093	6.938403	15/11/2012	NA
0	0	79.855093	6.938403	15/11/2012	NA
0	0	79.855093	6.938403	15/11/2012	NA
0	0	79.855093	6.938403	15/11/2012	NA
0	0	79.855093	6.938403	15/11/2012	NA
0	0	79.855093	6.938403	15/11/2012	NA
0	0	79.855093	6.938403	15/11/2012	NA
0	0	79.855093	6.938403	15/11/2012	NA
0	0	79.855093	6.938403	15/11/2012	NA
0	0	79.855093	6.938403	15/11/2012	NA
0	0	79.855093	6.938403	15/11/2012	NA
0	0	79.855093	6.938403	15/11/2012	NA
0	0	79.855093	6.938403	15/11/2012	NA
0	0	79.855093	6.938403	15/11/2012	NA
0	0	79.855093	6.938403	15/11/2012	NA
0	0	79.855093	6.938403	15/11/2012	NA
0	0	79.855093	6.938403	15/11/2012	NA
0	0	79.855093	6.938403	15/11/2012	NA
0	0	79.855093	6.938403	15/11/2012	NA
0	0	79.855093	6.938403	15/11/2012	NA
0	0	79.855093	6.938403	15/11/2012	NA
0	0	79.855093	6.938403	15/11/2012	NA
0	0	79.855093	6.938403	15/11/2012	NA
0	0	79.855093	6.938403	15/11/2012	NA
0	0	79.855093	6.938403	15/11/2012	NA
0	0	79.855093	6.938403	15/11/2012	NA
0	0	79.855093	6.938403	15/11/2012	NA
0	0	79.855093	6.938403	15/11/2012	NA
0	0	79.855093	6.938403	15/11/2012	NA
0	0	79.855093	6.938403	15/11/2012	NA
0	0	79.855093	6.938403	15/11/2012	NA
0	0	79.855093	6.938403	15/11/2012	NA
0	0	79.855093	6.938403	15/11/2012	NA
0	0	79.855093	6.938403	15/11/2012	NA
0	0	79.855093	6.938403	15/11/2012	NA
0	0	79.855093	6.938403	15/11/2012	NA
0	0	79.884438	6.948295	15/03/2013	NA
0	0	79.884438	6.948295	15/03/2013	NA
0	0	79.884438	6.948295	15/03/2013	NA
0	0	79.884438	6.948295	15/03/2013	NA
0	0	79.884438	6.948295	15/03/2013	NA
0	0	79.884438	6.948295	15/03/2013	NA
0	0	79.884438	6.948295	15/03/2013	NA
0	0	79.884438	6.948295	15/03/2013	NA
0	0	79.884438	6.948295	15/03/2013	NA
0	0	79.884438	6.948295	15/03/2013	NA
0	0	79.884438	6.948295	15/03/2013	NA
0	0	79.884438	6.948295	15/03/2013	NA
0	0	79.884438	6.948295	15/03/2013	NA
0	0	79.884438	6.948295	15/03/2013	NA
0	0	79.884438	6.948295	15/03/2013	NA
0	0	79.884438	6.948295	15/03/2013	NA
0	0	79.884438	6.948295	15/03/2013	NA
0	0	79.884438	6.948295	15/03/2013	NA
0	0	79.884438	6.948295	15/03/2013	NA
0	0	79.884438	6.948295	15/03/2013	NA
0	0	79.884438	6.948295	15/03/2013	NA
0	0	79.884438	6.948295	15/03/2013	NA
0	0	79.884438	6.948295	15/03/2013	NA
0	0	79.884438	6.948295	15/03/2013	NA
0	0	79.884438	6.948295	15/03/2013	NA
0	0	79.884438	6.948295	15/03/2013	NA
0	0	79.884438	6.948295	15/03/2013	NA
0	0	79.884438	6.948295	15/03/2013	NA
0	0	79.884438	6.948295	15/03/2013	NA
0	0	79.884438	6.948295	15/03/2013	NA
0	0	79.884438	6.948295	15/03/2013	NA
0	0	79.884438	6.948295	15/03/2013	NA
0	0	79.884438	6.948295	15/03/2013	NA
0	0	79.884438	6.948295	15/03/2013	NA
0	0	79.884438	6.948295	15/03/2013	NA
0	0	79.884438	6.948295	15/03/2013	NA
0	0	79.884438	6.948295	15/03/2013	NA
0	0	79.884438	6.948295	15/03/2013	NA
0	0	79.884438	6.948295	15/03/2013	NA
0	0	79.884438	6.948295	15/03/2013	NA
0	0	79.884438	6.948295	15/03/2013	NA
0	0	79.884438	6.948295	15/03/2013	NA
0	0	79.884438	6.948295	15/03/2013	NA
0	0	79.884438	6.948295	15/03/2013	NA
0	0	79.884438	6.948295	15/03/2013	NA
0	0	79.884438	6.948295	15/03/2013	NA
0	0	79.884438	6.948295	15/03/2013	NA
0	0	79.884438	6.948295	15/03/2013	NA
0	0	79.884438	6.948295	15/03/2013	NA
0	0	79.884438	6.948295	15/03/2013	NA
0	0	79.884438	6.948295	15/03/2013	NA
0	0	79.884438	6.948295	15/03/2013	NA
0	0	79.884438	6.948295	15/03/2013	NA
0	0	79.884438	6.948295	15/03/2013	NA
0	0	79.884438	6.948295	15/03/2013	NA
0	0	79.884438	6.948295	15/03/2013	NA
0	0	79.884438	6.948295	15/03/2013	NA
0	0	79.884438	6.948295	15/03/2013	NA
0	0	79.884438	6.948295	15/03/2013	NA
0	0	79.884438	6.948295	15/03/2013	NA
0	0	79.884438	6.948295	15/03/2013	NA
0	0	79.884438	6.948295	15/03/2013	NA
0	0	79.884438	6.948295	15/03/2013	NA
0	0	79.884438	6.948295	15/03/2013	NA
0	0	79.884438	6.948295	15/03/2013	NA
0	0	79.884438	6.948295	15/03/2013	NA
0	0	79.884438	6.948295	15/03/2013	NA
0	0	79.884438	6.948295	15/03/2013	NA
0	0	79.884438	6.948295	15/03/2013	NA
0	0	79.884438	6.948295	15/03/2013	NA
0	0	79.884438	6.948295	15/03/2013	NA
0	0	79.884438	6.948295	15/03/2013	NA
0	0	79.884438	6.948295	15/03/2013	NA
0	0	79.884438	6.948295	15/03/2013	NA
0	0	79.884438	6.948295	15/03/2013	NA
0	0	79.884438	6.948295	15/03/2013	NA
0	0	79.884438	6.948295	15/03/2013	NA
0	0	79.884438	6.948295	15/03/2013	NA
0	0	79.884438	6.948295	15/03/2013	NA
0	0	79.884438	6.948295	15/03/2013	NA
0	0	79.884438	6.948295	15/03/2013	NA
0	0	79.884438	6.948295	15/03/2013	NA
0	0	79.884438	6.948295	15/03/2013	NA
0	0	79.884438	6.948295	15/03/2013	NA
0	0	79.884438	6.948295	15/03/2013	NA
0	0	79.884438	6.948295	15/03/2013	NA
0	0	79.884438	6.948295	15/03/2013	NA
0	0	79.884438	6.948295	15/03/2013	NA
0	0	79.884438	6.948295	15/03/2013	NA
0	0	79.884438	6.948295	15/03/2013	NA
0	0	79.884438	6.948295	15/03/2013	NA
0	0	79.884438	6.948295	15/03/2013	NA
0	0	79.884438	6.948295	15/03/2013	NA
0	0	79.884438	6.948295	15/03/2013	NA
0	0	79.884438	6.948295	15/03/2013	NA
0	0	79.884438	6.948295	15/03/2013	NA
0	0	79.884438	6.948295	15/03/2013	NA
0	0	79.884438	6.948295	15/03/2013	NA
0	0	79.884438	6.948295	15/03/2013	NA
0	0	79.884438	6.948295	15/03/2013	NA
0	0	79.884438	6.948295	15/03/2013	NA
0	0	79.884438	6.948295	15/03/2013	NA
0	0	79.884438	6.948295	15/03/2013	NA
0	0	79.884438	6.948295	15/03/2013	NA
0	0	79.884438	6.948295	15/03/2013	NA
0	0	79.884438	6.948295	15/03/2013	NA
0	0	79.884438	6.948295	15/03/2013	NA
0	0	79.884438	6.948295	15/03/2013	NA
0	0	79.884438	6.948295	15/03/2013	NA
0	0	79.884438	6.948295	15/03/2013	NA
0	0	79.884438	6.948295	15/03/2013	NA
0	0	79.884438	6.948295	15/03/2013	NA
0	0	79.884438	6.948295	15/03/2013	NA
0	0	79.884438	6.948295	15/03/2013	NA
0	0	79.884438	6.948295	15/03/2013	NA
0	0	79.884438	6.948295	15/03/2013	NA
0	0	79.884438	6.948295	15/03/2013	NA
0	0	79.884438	6.948295	15/03/2013	NA
0	0	79.884438	6.948295	15/03/2013	NA
0	0	79.884438	6.948295	15/03/2013	NA
0	0	79.884438	6.948295	15/03/2013	NA
0	0	79.884438	6.948295	15/03/2013	NA
0	0	79.884438	6.948295	15/03/2013	NA
0	0	79.884438	6.948295	15/03/2013	NA
0	0	79.884438	6.948295	15/03/2013	NA
0	0	79.884438	6.948295	15/03/2013	NA
0	0	79.884438	6.948295	15/03/2013	NA
0	0	79.884438	6.948295	15/03/2013	NA
0	0	79.884438	6.948295	15/03/2013	NA
0	0	79.884438	6.948295	15/03/2013	NA
0	0	79.884438	6.948295	15/03/2013	NA
0	0	79.884438	6.948295	15/03/2013	NA
0	0	79.884438	6.948295	15/03/2013	NA
0	0	79.884438	6.948295	15/03/2013	NA
0	0	79.884438	6.948295	15/03/2013	NA
0	0	79.884438	6.948295	15/03/2013	NA
0	0	79.884438	6.948295	15/03/2013	NA
0	0	79.884438	6.948295	15/03/2013	NA
0	0	79.884438	6.948295	15/03/2013	NA
0	0	79.884438	6.948295	15/03/2013	NA
0	0	79.884438	6.948295	15/03/2013	NA
0	0	79.884438	6.948295	15/03/2013	NA
0	0	79.884438	6.948295	15/03/2013	NA
0	0	79.884438	6.948295	15/03/2013	NA
0	0	79.884438	6.948295	15/03/2013	NA
0	0	79.884438	6.948295	15/03/2013	NA
0	0	79.884438	6.948295	15/03/2013	NA
0	0	79.884438	6.948295	15/03/2013	NA
0	0	79.884438	6.948295	15/03/2013	NA
0	0	79.884438	6.948295	15/03/2013	NA
0	0	79.884438	6.948295	15/03/2013	NA
0	0	79.884438	6.948295	15/03/2013	NA
0	0	79.884438	6.948295	15/03/2013	NA
0	0	79.884438	6.948295	15/03/2013	NA
0	0	79.884438	6.948295	15/03/2013	NA
0	0	79.884438	6.948295	15/03/2013	NA
0	0	79.884438	6.948295	15/03/2013	NA
0	0	79.892354	6.939383	15/03/2013	NA
0	0	79.892354	6.939383	15/03/2013	NA
0	0	79.892354	6.939383	15/03/2013	NA
0	0	79.892354	6.939383	15/03/2013	NA
0	0	79.892354	6.939383	15/03/2013	NA
0	0	79.892354	6.939383	15/03/2013	NA
0	0	79.892354	6.939383	15/03/2013	NA
0	0	79.892354	6.939383	15/03/2013	NA
0	0	79.892354	6.939383	15/03/2013	NA
0	0	79.892354	6.939383	15/03/2013	NA
0	0	79.892354	6.939383	15/03/2013	NA
0	0	79.892354	6.939383	15/03/2013	NA
0	0	79.892354	6.939383	15/03/2013	NA
0	0	79.892354	6.939383	15/03/2013	NA
0	0	79.892354	6.939383	15/03/2013	NA
0	0	79.892354	6.939383	15/03/2013	NA
0	0	79.892354	6.939383	15/03/2013	NA
0	0	79.892354	6.939383	15/03/2013	NA
0	0	79.892354	6.939383	15/03/2013	NA
0	0	79.892354	6.939383	15/03/2013	NA
0	0	79.892354	6.939383	15/03/2013	NA
0	0	79.892354	6.939383	15/03/2013	NA
0	0	79.892354	6.939383	15/03/2013	NA
0	0	79.892354	6.939383	15/03/2013	NA
0	0	79.892354	6.939383	15/03/2013	NA
0	0	79.892354	6.939383	15/03/2013	NA
0	0	79.892354	6.939383	15/03/2013	NA
0	0	79.892354	6.939383	15/03/2013	NA
0	0	79.892354	6.939383	15/03/2013	NA
0	0	79.892354	6.939383	15/03/2013	NA
0	0	79.892354	6.939383	15/03/2013	NA
0	0	79.892354	6.939383	15/03/2013	NA
0	0	79.892354	6.939383	15/03/2013	NA
0	0	79.892354	6.939383	15/03/2013	NA
0	0	79.892354	6.939383	15/03/2013	NA
0	0	79.892354	6.939383	15/03/2013	NA
0	0	79.892354	6.939383	15/03/2013	NA
0	0	79.892354	6.939383	15/03/2013	NA
0	0	79.892354	6.939383	15/03/2013	NA
0	0	79.892354	6.939383	15/03/2013	NA
0	0	79.892354	6.939383	15/03/2013	NA
0	0	79.892354	6.939383	15/03/2013	NA
0	0	79.892354	6.939383	15/03/2013	NA
0	0	79.892354	6.939383	15/03/2013	NA
0	0	79.892354	6.939383	15/03/2013	NA
0	0	79.892354	6.939383	15/03/2013	NA
0	0	79.892354	6.939383	15/03/2013	NA
0	0	79.892354	6.939383	15/03/2013	NA
0	0	79.892354	6.939383	15/03/2013	NA
0	0	79.892354	6.939383	15/03/2013	NA
0	0	79.892354	6.939383	15/03/2013	NA
0	0	79.892354	6.939383	15/03/2013	NA
0	0	79.892354	6.939383	15/03/2013	NA
0	0	79.892354	6.939383	15/03/2013	NA
0	0	79.892354	6.939383	15/03/2013	NA
0	0	79.892354	6.939383	15/03/2013	NA
0	0	79.892354	6.939383	15/03/2013	NA
0	0	79.892354	6.939383	15/03/2013	NA
0	0	79.892354	6.939383	15/03/2013	NA
0	0	79.892354	6.939383	15/03/2013	NA
0	0	79.892354	6.939383	15/03/2013	NA
0	0	79.892354	6.939383	15/03/2013	NA
0	0	79.892354	6.939383	15/03/2013	NA
0	0	79.892354	6.939383	15/03/2013	NA
0	0	79.892354	6.939383	15/03/2013	NA
0	0	79.892354	6.939383	15/03/2013	NA
0	0	79.892354	6.939383	15/03/2013	NA
0	0	79.892354	6.939383	15/03/2013	NA
0	0	79.892354	6.939383	15/03/2013	NA
0	0	79.892354	6.939383	15/03/2013	NA
0	0	79.892354	6.939383	15/03/2013	NA
0	0	79.892354	6.939383	15/03/2013	NA
0	0	79.892354	6.939383	15/03/2013	NA
0	0	79.892354	6.939383	15/03/2013	NA
0	0	79.892354	6.939383	15/03/2013	NA
0	0	79.892354	6.939383	15/03/2013	NA
0	0	79.892354	6.939383	15/03/2013	NA
0	0	79.892354	6.939383	15/03/2013	NA
0	0	79.892354	6.939383	15/03/2013	NA
0	0	79.892354	6.939383	15/03/2013	NA
0	0	79.892354	6.939383	15/03/2013	NA
0	0	79.892354	6.939383	15/03/2013	NA
0	0	79.892354	6.939383	15/03/2013	NA
0	0	79.892354	6.939383	15/03/2013	NA
0	0	79.892354	6.939383	15/03/2013	NA
0	0	79.892354	6.939383	15/03/2013	NA
0	0	79.892354	6.939383	15/03/2013	NA
0	0	79.892354	6.939383	15/03/2013	NA
0	0	79.892354	6.939383	15/03/2013	NA
0	0	79.892354	6.939383	15/03/2013	NA
0	0	79.892354	6.939383	15/03/2013	NA
0	0	79.892354	6.939383	15/03/2013	NA
0	0	79.892354	6.939383	15/03/2013	NA
0	0	79.892354	6.939383	15/03/2013	NA
0	0	79.892354	6.939383	15/03/2013	NA
0	0	79.892354	6.939383	15/03/2013	NA
0	0	79.892354	6.939383	15/03/2013	NA
0	0	79.892354	6.939383	15/03/2013	NA
0	0	79.892354	6.939383	15/03/2013	NA
0	0	79.892354	6.939383	15/03/2013	NA
0	0	79.892354	6.939383	15/03/2013	NA
0	0	79.892354	6.939383	15/03/2013	NA
0	0	79.892354	6.939383	15/03/2013	NA
0	0	79.892354	6.939383	15/03/2013	NA
0	0	79.892354	6.939383	15/03/2013	NA
0	0	79.892354	6.939383	15/03/2013	NA
0	0	79.892354	6.939383	15/03/2013	NA
0	0	79.892354	6.939383	15/03/2013	NA
0	0	79.892354	6.939383	15/03/2013	NA
0	0	79.892354	6.939383	15/03/2013	NA
0	0	79.892354	6.939383	15/03/2013	NA
0	0	79.892354	6.939383	15/03/2013	NA
0	0	79.892354	6.939383	15/03/2013	NA
0	0	79.892354	6.939383	15/03/2013	NA
0	0	79.892354	6.939383	15/03/2013	NA
0	0	79.892354	6.939383	15/03/2013	NA
0	0	79.892354	6.939383	15/03/2013	NA
0	0	79.892354	6.939383	15/03/2013	NA
0	0	79.892354	6.939383	15/03/2013	NA
0	0	79.892354	6.939383	15/03/2013	NA
0	0	79.892354	6.939383	15/03/2013	NA
0	0	79.892354	6.939383	15/03/2013	NA
0	0	79.892354	6.939383	15/03/2013	NA
0	0	79.892354	6.939383	15/03/2013	NA
0	0	79.892354	6.939383	15/03/2013	NA
0	0	79.892354	6.939383	15/03/2013	NA
0	0	79.892354	6.939383	15/03/2013	NA
0	0	79.892354	6.939383	15/03/2013	NA
0	0	79.892354	6.939383	15/03/2013	NA
0	0	79.892354	6.939383	15/03/2013	NA
0	0	79.892354	6.939383	15/03/2013	NA
0	0	79.892354	6.939383	15/03/2013	NA
0	0	79.892354	6.939383	15/03/2013	NA
0	0	79.892354	6.939383	15/03/2013	NA
0	0	79.892354	6.939383	15/03/2013	NA
0	0	79.892354	6.939383	15/03/2013	NA
0	0	79.892354	6.939383	15/03/2013	NA
0	0	79.892354	6.939383	15/03/2013	NA
0	0	79.892354	6.939383	15/03/2013	NA
0	0	79.892354	6.939383	15/03/2013	NA
0	0	79.892354	6.939383	15/03/2013	NA
0	0	79.892354	6.939383	15/03/2013	NA
0	0	79.892354	6.939383	15/03/2013	NA
0	0	79.892354	6.939383	15/03/2013	NA
0	0	79.892354	6.939383	15/03/2013	NA
0	0	79.892354	6.939383	15/03/2013	NA
0	0	79.892354	6.939383	15/03/2013	NA
0	0	79.892354	6.939383	15/03/2013	NA
0	0	79.892354	6.939383	15/03/2013	NA
0	0	79.892354	6.939383	15/03/2013	NA
0	0	79.892354	6.939383	15/03/2013	NA
0	0	79.892354	6.939383	15/03/2013	NA
0	0	79.892354	6.939383	15/03/2013	NA
0	0	79.892354	6.939383	15/03/2013	NA
0	0	79.892354	6.939383	15/03/2013	NA
0	0	79.892354	6.939383	15/03/2013	NA
0	0	79.892354	6.939383	15/03/2013	NA
0	0	79.892354	6.939383	15/03/2013	NA
0	0	79.892354	6.939383	15/03/2013	NA
0	0	79.892354	6.939383	15/03/2013	NA
0	0	79.892354	6.939383	15/03/2013	NA
0	0	79.892354	6.939383	15/03/2013	NA
0	0	79.892354	6.939383	15/03/2013	NA
0	0	79.892354	6.939383	15/03/2013	NA
0	0	79.892354	6.939383	15/03/2013	NA
0	0	79.892354	6.939383	15/03/2013	NA
0	0	79.894911	6.926615	15/03/2013	NA
0	0	79.894911	6.926615	15/03/2013	NA
0	0	79.894911	6.926615	15/03/2013	NA
0	0	79.894911	6.926615	15/03/2013	NA
0	0	79.894911	6.926615	15/03/2013	NA
0	0	79.894911	6.926615	15/03/2013	NA
0	0	79.894911	6.926615	15/03/2013	NA
0	0	79.894911	6.926615	15/03/2013	NA
0	0	79.894911	6.926615	15/03/2013	NA
0	0	79.894911	6.926615	15/03/2013	NA
0	0	79.894911	6.926615	15/03/2013	NA
0	0	79.894911	6.926615	15/03/2013	NA
0	0	79.894911	6.926615	15/03/2013	NA
0	0	79.894911	6.926615	15/03/2013	NA
0	0	79.894911	6.926615	15/03/2013	NA
0	0	79.894911	6.926615	15/03/2013	NA
0	0	79.894911	6.926615	15/03/2013	NA
0	0	79.894911	6.926615	15/03/2013	NA
0	0	79.894911	6.926615	15/03/2013	NA
0	0	79.894911	6.926615	15/03/2013	NA
0	0	79.894911	6.926615	15/03/2013	NA
0	0	79.894911	6.926615	15/03/2013	NA
0	0	79.894911	6.926615	15/03/2013	NA
0	0	79.894911	6.926615	15/03/2013	NA
0	0	79.894911	6.926615	15/03/2013	NA
0	0	79.894911	6.926615	15/03/2013	NA
0	0	79.894911	6.926615	15/03/2013	NA
0	0	79.894911	6.926615	15/03/2013	NA
0	0	79.894911	6.926615	15/03/2013	NA
0	0	79.894911	6.926615	15/03/2013	NA
0	0	79.894911	6.926615	15/03/2013	NA
0	0	79.894911	6.926615	15/03/2013	NA
0	0	79.894911	6.926615	15/03/2013	NA
0	0	79.894911	6.926615	15/03/2013	NA
0	0	79.894911	6.926615	15/03/2013	NA
0	0	79.894911	6.926615	15/03/2013	NA
0	0	79.894911	6.926615	15/03/2013	NA
0	0	79.894911	6.926615	15/03/2013	NA
0	0	79.894911	6.926615	15/03/2013	NA
0	0	79.894911	6.926615	15/03/2013	NA
0	0	79.894911	6.926615	15/03/2013	NA
0	0	79.894911	6.926615	15/03/2013	NA
0	0	79.894911	6.926615	15/03/2013	NA
0	0	79.894911	6.926615	15/03/2013	NA
0	0	79.894911	6.926615	15/03/2013	NA
0	0	79.894911	6.926615	15/03/2013	NA
0	0	79.894911	6.926615	15/03/2013	NA
0	0	79.894911	6.926615	15/03/2013	NA
0	0	79.894911	6.926615	15/03/2013	NA
0	0	79.894911	6.926615	15/03/2013	NA
0	0	79.894911	6.926615	15/03/2013	NA
0	0	79.894911	6.926615	15/03/2013	NA
0	0	79.894911	6.926615	15/03/2013	NA
0	0	79.894911	6.926615	15/03/2013	NA
0	0	79.894911	6.926615	15/03/2013	NA
0	0	79.894911	6.926615	15/03/2013	NA
0	0	79.894911	6.926615	15/03/2013	NA
0	0	79.894911	6.926615	15/03/2013	NA
0	0	79.894911	6.926615	15/03/2013	NA
0	0	79.894911	6.926615	15/03/2013	NA
0	0	79.894911	6.926615	15/03/2013	NA
0	0	79.894911	6.926615	15/03/2013	NA
0	0	79.894911	6.926615	15/03/2013	NA
0	0	79.894911	6.926615	15/03/2013	NA
0	0	79.894911	6.926615	15/03/2013	NA
0	0	79.894911	6.926615	15/03/2013	NA
0	0	79.894911	6.926615	15/03/2013	NA
0	0	79.894911	6.926615	15/03/2013	NA
0	0	79.894911	6.926615	15/03/2013	NA
0	0	79.894911	6.926615	15/03/2013	NA
0	0	79.894911	6.926615	15/03/2013	NA
0	0	79.894911	6.926615	15/03/2013	NA
0	0	79.894911	6.926615	15/03/2013	NA
0	0	79.894911	6.926615	15/03/2013	NA
0	0	79.894911	6.926615	15/03/2013	NA
0	0	79.894911	6.926615	15/03/2013	NA
0	0	79.894911	6.926615	15/03/2013	NA
0	0	79.894911	6.926615	15/03/2013	NA
0	0	79.894911	6.926615	15/03/2013	NA
0	0	79.894911	6.926615	15/03/2013	NA
0	0	79.894911	6.926615	15/03/2013	NA
0	0	79.894911	6.926615	15/03/2013	NA
0	0	79.894911	6.926615	15/03/2013	NA
0	0	79.894911	6.926615	15/03/2013	NA
0	0	79.894911	6.926615	15/03/2013	NA
0	0	79.894911	6.926615	15/03/2013	NA
0	0	79.894911	6.926615	15/03/2013	NA
0	0	79.894911	6.926615	15/03/2013	NA
0	0	79.894911	6.926615	15/03/2013	NA
0	0	79.894911	6.926615	15/03/2013	NA
0	0	79.894911	6.926615	15/03/2013	NA
0	0	79.894911	6.926615	15/03/2013	NA
0	0	79.894911	6.926615	15/03/2013	NA
0	0	79.894911	6.926615	15/03/2013	NA
0	0	79.894911	6.926615	15/03/2013	NA
0	0	79.894911	6.926615	15/03/2013	NA
0	0	79.894911	6.926615	15/03/2013	NA
0	0	79.894911	6.926615	15/03/2013	NA
0	0	79.894911	6.926615	15/03/2013	NA
0	0	79.894911	6.926615	15/03/2013	NA
0	0	79.894911	6.926615	15/03/2013	NA
0	0	79.894911	6.926615	15/03/2013	NA
0	0	79.894911	6.926615	15/03/2013	NA
0	0	79.894911	6.926615	15/03/2013	NA
0	0	79.894911	6.926615	15/03/2013	NA
0	0	79.894911	6.926615	15/03/2013	NA
0	0	79.894911	6.926615	15/03/2013	NA
0	0	79.894911	6.926615	15/03/2013	NA
0	0	79.894911	6.926615	15/03/2013	NA
0	0	79.894911	6.926615	15/03/2013	NA
0	0	79.894911	6.926615	15/03/2013	NA
0	0	79.894911	6.926615	15/03/2013	NA
0	0	79.894911	6.926615	15/03/2013	NA
0	0	79.894911	6.926615	15/03/2013	NA
0	0	79.894911	6.926615	15/03/2013	NA
0	0	79.894911	6.926615	15/03/2013	NA
0	0	79.894911	6.926615	15/03/2013	NA
0	0	79.894911	6.926615	15/03/2013	NA
0	0	79.894911	6.926615	15/03/2013	NA
0	0	79.894911	6.926615	15/03/2013	NA
0	0	79.894911	6.926615	15/03/2013	NA
0	0	79.894911	6.926615	15/03/2013	NA
0	0	79.894911	6.926615	15/03/2013	NA
0	0	79.894911	6.926615	15/03/2013	NA
0	0	79.894911	6.926615	15/03/2013	NA
0	0	79.894911	6.926615	15/03/2013	NA
0	0	79.894911	6.926615	15/03/2013	NA
0	0	79.894911	6.926615	15/03/2013	NA
0	0	79.894911	6.926615	15/03/2013	NA
0	0	79.894911	6.926615	15/03/2013	NA
0	0	79.894911	6.926615	15/03/2013	NA
0	0	79.894911	6.926615	15/03/2013	NA
0	0	79.894911	6.926615	15/03/2013	NA
0	0	79.894911	6.926615	15/03/2013	NA
0	0	79.894911	6.926615	15/03/2013	NA
0	0	79.894911	6.926615	15/03/2013	NA
0	0	79.894911	6.926615	15/03/2013	NA
0	0	79.894911	6.926615	15/03/2013	NA
0	0	79.894911	6.926615	15/03/2013	NA
0	0	79.894911	6.926615	15/03/2013	NA
0	0	79.894911	6.926615	15/03/2013	NA
0	0	79.894911	6.926615	15/03/2013	NA
0	0	79.894911	6.926615	15/03/2013	NA
0	0	79.894911	6.926615	15/03/2013	NA
0	0	79.894911	6.926615	15/03/2013	NA
0	0	79.894911	6.926615	15/03/2013	NA
0	0	79.894911	6.926615	15/03/2013	NA
0	0	79.894911	6.926615	15/03/2013	NA
0	0	79.894911	6.926615	15/03/2013	NA
0	0	79.894911	6.926615	15/03/2013	NA
0	0	79.894911	6.926615	15/03/2013	NA
0	0	79.894911	6.926615	15/03/2013	NA
0	0	79.894911	6.926615	15/03/2013	NA
0	0	79.894911	6.926615	15/03/2013	NA
0	0	79.894911	6.926615	15/03/2013	NA
0	0	79.894911	6.926615	15/03/2013	NA
0	0	79.894911	6.926615	15/03/2013	NA
0	0	79.894911	6.926615	15/03/2013	NA
0	0	79.894911	6.926615	15/03/2013	NA
0	0	79.894911	6.926615	15/03/2013	NA
0	0	79.894911	6.926615	15/03/2013	NA
0	0	79.894911	6.926615	15/03/2013	NA
0	0	79.894911	6.926615	15/03/2013	NA
0	0	79.894911	6.926615	15/03/2013	NA
0	0	79.901995	6.917976	15/04/2013	NA
0	0	79.901995	6.917976	15/04/2013	NA
0	0	79.901995	6.917976	15/04/2013	NA
0	0	79.901995	6.917976	15/04/2013	NA
0	0	79.901995	6.917976	15/04/2013	NA
0	0	79.901995	6.917976	15/04/2013	NA
0	0	79.901995	6.917976	15/04/2013	NA
0	0	79.901995	6.917976	15/04/2013	NA
0	0	79.901995	6.917976	15/04/2013	NA
0	0	79.901995	6.917976	15/04/2013	NA
0	0	79.901995	6.917976	15/04/2013	NA
0	0	79.901995	6.917976	15/04/2013	NA
0	0	79.901995	6.917976	15/04/2013	NA
0	0	79.901995	6.917976	15/04/2013	NA
0	0	79.901995	6.917976	15/04/2013	NA
0	0	79.901995	6.917976	15/04/2013	NA
0	0	79.901995	6.917976	15/04/2013	NA
0	0	79.901995	6.917976	15/04/2013	NA
0	0	79.901995	6.917976	15/04/2013	NA
0	0	79.901995	6.917976	15/04/2013	NA
0	0	79.901995	6.917976	15/04/2013	NA
0	0	79.901995	6.917976	15/04/2013	NA
0	0	79.901995	6.917976	15/04/2013	NA
0	0	79.901995	6.917976	15/04/2013	NA
0	0	79.901995	6.917976	15/04/2013	NA
0	0	79.901995	6.917976	15/04/2013	NA
0	0	79.901995	6.917976	15/04/2013	NA
0	0	79.901995	6.917976	15/04/2013	NA
0	0	79.901995	6.917976	15/04/2013	NA
0	0	79.901995	6.917976	15/04/2013	NA
0	0	79.901995	6.917976	15/04/2013	NA
0	0	79.901995	6.917976	15/04/2013	NA
0	0	79.901995	6.917976	15/04/2013	NA
0	0	79.901995	6.917976	15/04/2013	NA
0	0	79.901995	6.917976	15/04/2013	NA
0	0	79.901995	6.917976	15/04/2013	NA
0	0	79.901995	6.917976	15/04/2013	NA
0	0	79.901995	6.917976	15/04/2013	NA
0	0	79.901995	6.917976	15/04/2013	NA
0	0	79.901995	6.917976	15/04/2013	NA
0	0	79.901995	6.917976	15/04/2013	NA
0	0	79.901995	6.917976	15/04/2013	NA
0	0	79.901995	6.917976	15/04/2013	NA
0	0	79.901995	6.917976	15/04/2013	NA
0	0	79.901995	6.917976	15/04/2013	NA
0	0	79.901995	6.917976	15/04/2013	NA
0	0	79.901995	6.917976	15/04/2013	NA
0	0	79.901995	6.917976	15/04/2013	NA
0	0	79.901995	6.917976	15/04/2013	NA
0	0	79.901995	6.917976	15/04/2013	NA
0	0	79.901995	6.917976	15/04/2013	NA
0	0	79.901995	6.917976	15/04/2013	NA
0	0	79.901995	6.917976	15/04/2013	NA
0	0	79.901995	6.917976	15/04/2013	NA
0	0	79.901995	6.917976	15/04/2013	NA
0	0	79.901995	6.917976	15/04/2013	NA
0	0	79.901995	6.917976	15/04/2013	NA
0	0	79.901995	6.917976	15/04/2013	NA
0	0	79.901995	6.917976	15/04/2013	NA
0	0	79.901995	6.917976	15/04/2013	NA
0	0	79.901995	6.917976	15/04/2013	NA
0	0	79.901995	6.917976	15/04/2013	NA
0	0	79.901995	6.917976	15/04/2013	NA
0	0	79.901995	6.917976	15/04/2013	NA
0	0	79.901995	6.917976	15/04/2013	NA
0	0	79.901995	6.917976	15/04/2013	NA
0	0	79.901995	6.917976	15/04/2013	NA
0	0	79.901995	6.917976	15/04/2013	NA
0	0	79.901995	6.917976	15/04/2013	NA
0	0	79.901995	6.917976	15/04/2013	NA
0	0	79.901995	6.917976	15/04/2013	NA
0	0	79.901995	6.917976	15/04/2013	NA
0	0	79.901995	6.917976	15/04/2013	NA
0	0	79.901995	6.917976	15/04/2013	NA
0	0	79.901995	6.917976	15/04/2013	NA
0	0	79.901995	6.917976	15/04/2013	NA
0	0	79.901995	6.917976	15/04/2013	NA
0	0	79.901995	6.917976	15/04/2013	NA
0	0	79.901995	6.917976	15/04/2013	NA
0	0	79.901995	6.917976	15/04/2013	NA
0	0	79.901995	6.917976	15/04/2013	NA
0	0	79.901995	6.917976	15/04/2013	NA
0	0	79.901995	6.917976	15/04/2013	NA
0	0	79.901995	6.917976	15/04/2013	NA
0	0	79.901995	6.917976	15/04/2013	NA
0	0	79.901995	6.917976	15/04/2013	NA
0	0	79.901995	6.917976	15/04/2013	NA
0	0	79.901995	6.917976	15/04/2013	NA
0	0	79.901995	6.917976	15/04/2013	NA
0	0	79.901995	6.917976	15/04/2013	NA
0	0	79.901995	6.917976	15/04/2013	NA
0	0	79.901995	6.917976	15/04/2013	NA
0	0	79.901995	6.917976	15/04/2013	NA
0	0	79.901995	6.917976	15/04/2013	NA
0	0	79.901995	6.917976	15/04/2013	NA
0	0	79.901995	6.917976	15/04/2013	NA
0	0	79.901995	6.917976	15/04/2013	NA
0	0	79.901995	6.917976	15/04/2013	NA
0	0	79.901995	6.917976	15/04/2013	NA
0	0	79.901995	6.917976	15/04/2013	NA
0	0	79.901995	6.917976	15/04/2013	NA
0	0	79.901995	6.917976	15/04/2013	NA
0	0	79.901995	6.917976	15/04/2013	NA
0	0	79.901995	6.917976	15/04/2013	NA
0	0	79.901995	6.917976	15/04/2013	NA
0	0	79.901995	6.917976	15/04/2013	NA
0	0	79.901995	6.917976	15/04/2013	NA
0	0	79.901995	6.917976	15/04/2013	NA
0	0	79.901995	6.917976	15/04/2013	NA
0	0	79.901995	6.917976	15/04/2013	NA
0	0	79.901995	6.917976	15/04/2013	NA
0	0	79.901995	6.917976	15/04/2013	NA
0	0	79.901995	6.917976	15/04/2013	NA
0	0	79.901995	6.917976	15/04/2013	NA
0	0	79.901995	6.917976	15/04/2013	NA
0	0	79.901995	6.917976	15/04/2013	NA
0	0	79.901995	6.917976	15/04/2013	NA
0	0	79.901995	6.917976	15/04/2013	NA
0	0	79.901995	6.917976	15/04/2013	NA
0	0	79.901995	6.917976	15/04/2013	NA
0	0	79.901995	6.917976	15/04/2013	NA
0	0	79.901995	6.917976	15/04/2013	NA
0	0	79.901995	6.917976	15/04/2013	NA
0	0	79.901995	6.917976	15/04/2013	NA
0	0	79.901995	6.917976	15/04/2013	NA
0	0	79.901995	6.917976	15/04/2013	NA
0	0	79.901995	6.917976	15/04/2013	NA
0	0	79.901995	6.917976	15/04/2013	NA
0	0	79.901995	6.917976	15/04/2013	NA
0	0	79.901995	6.917976	15/04/2013	NA
0	0	79.901995	6.917976	15/04/2013	NA
0	0	79.901995	6.917976	15/04/2013	NA
0	0	79.901995	6.917976	15/04/2013	NA
0	0	79.901995	6.917976	15/04/2013	NA
0	0	79.901995	6.917976	15/04/2013	NA
0	0	79.901995	6.917976	15/04/2013	NA
0	0	79.901995	6.917976	15/04/2013	NA
0	0	79.97448	6.930514	15/06/2013	NA
0	0	79.97448	6.930514	15/06/2013	NA
0	0	79.97448	6.930514	15/06/2013	NA
0	0	79.97448	6.930514	15/06/2013	NA
0	0	79.97448	6.930514	15/06/2013	NA
0	0	79.97448	6.930514	15/06/2013	NA
0	0	79.97448	6.930514	15/06/2013	NA
0	0	79.97448	6.930514	15/06/2013	NA
0	0	79.97448	6.930514	15/06/2013	NA
0	0	79.97448	6.930514	15/06/2013	NA
0	0	79.97448	6.930514	15/06/2013	NA
0	0	79.97448	6.930514	15/06/2013	NA
0	0	79.97448	6.930514	15/06/2013	NA
0	0	79.97448	6.930514	15/06/2013	NA
0	0	79.97448	6.930514	15/06/2013	NA
0	0	79.97448	6.930514	15/06/2013	NA
0	0	79.97448	6.930514	15/06/2013	NA
0	0	79.97448	6.930514	15/06/2013	NA
0	0	79.97448	6.930514	15/06/2013	NA
0	0	79.97448	6.930514	15/06/2013	NA
0	0	79.97448	6.930514	15/06/2013	NA
0	0	79.97448	6.930514	15/06/2013	NA
0	0	79.97448	6.930514	15/06/2013	NA
0	0	79.97448	6.930514	15/06/2013	NA
0	0	79.97448	6.930514	15/06/2013	NA
0	0	79.97448	6.930514	15/06/2013	NA
0	0	79.97448	6.930514	15/06/2013	NA
0	0	79.97448	6.930514	15/06/2013	NA
0	0	79.97448	6.930514	15/06/2013	NA
0	0	79.97448	6.930514	15/06/2013	NA
0	0	79.97448	6.930514	15/06/2013	NA
0	0	79.97448	6.930514	15/06/2013	NA
0	0	79.97448	6.930514	15/06/2013	NA
0	0	79.97448	6.930514	15/06/2013	NA
0	0	79.97448	6.930514	15/06/2013	NA
0	0	79.97448	6.930514	15/06/2013	NA
0	0	79.97448	6.930514	15/06/2013	NA
0	0	79.97448	6.930514	15/06/2013	NA
0	0	79.97448	6.930514	15/06/2013	NA
0	0	79.97448	6.930514	15/06/2013	NA
0	0	79.97448	6.930514	15/06/2013	NA
0	0	79.97448	6.930514	15/06/2013	NA
0	0	79.97448	6.930514	15/06/2013	NA
0	0	79.97448	6.930514	15/06/2013	NA
0	0	79.97448	6.930514	15/06/2013	NA
0	0	79.97448	6.930514	15/06/2013	NA
0	0	79.97448	6.930514	15/06/2013	NA
0	0	79.97448	6.930514	15/06/2013	NA
0	0	79.97448	6.930514	15/06/2013	NA
0	0	79.97448	6.930514	15/06/2013	NA
0	0	79.97448	6.930514	15/06/2013	NA
0	0	79.97448	6.930514	15/06/2013	NA
0	0	79.97448	6.930514	15/06/2013	NA
0	0	79.97448	6.930514	15/06/2013	NA
0	0	79.97448	6.930514	15/06/2013	NA
0	0	79.97448	6.930514	15/06/2013	NA
0	0	79.97448	6.930514	15/06/2013	NA
0	0	79.97448	6.930514	15/06/2013	NA
0	0	79.97448	6.930514	15/06/2013	NA
0	0	79.97448	6.930514	15/06/2013	NA
0	0	79.97448	6.930514	15/06/2013	NA
0	0	79.97448	6.930514	15/06/2013	NA
0	0	79.97448	6.930514	15/06/2013	NA
0	0	79.97448	6.930514	15/06/2013	NA
0	0	79.97448	6.930514	15/06/2013	NA
0	0	79.97448	6.930514	15/06/2013	NA
0	0	79.97448	6.930514	15/06/2013	NA
0	0	79.97448	6.930514	15/06/2013	NA
0	0	79.97448	6.930514	15/06/2013	NA
0	0	79.97448	6.930514	15/06/2013	NA
0	0	79.97448	6.930514	15/06/2013	NA
0	0	79.97448	6.930514	15/06/2013	NA
0	0	79.97448	6.930514	15/06/2013	NA
0	0	79.97448	6.930514	15/06/2013	NA
0	0	79.97448	6.930514	15/06/2013	NA
0	0	79.97448	6.930514	15/06/2013	NA
0	0	79.97448	6.930514	15/06/2013	NA
0	0	79.97448	6.930514	15/06/2013	NA
0	0	79.97448	6.930514	15/06/2013	NA
0	0	79.97448	6.930514	15/06/2013	NA
0	0	79.97448	6.930514	15/06/2013	NA
0	0	79.97448	6.930514	15/06/2013	NA
0	0	79.97448	6.930514	15/06/2013	NA
0	0	79.97448	6.930514	15/06/2013	NA
0	0	79.97448	6.930514	15/06/2013	NA
0	0	79.97448	6.930514	15/06/2013	NA
0	0	79.97448	6.930514	15/06/2013	NA
0	0	79.97448	6.930514	15/06/2013	NA
0	0	79.97448	6.930514	15/06/2013	NA
0	0	79.97448	6.930514	15/06/2013	NA
0	0	79.97448	6.930514	15/06/2013	NA
0	0	79.97448	6.930514	15/06/2013	NA
0	0	79.97448	6.930514	15/06/2013	NA
0	0	79.97448	6.930514	15/06/2013	NA
0	0	79.97448	6.930514	15/06/2013	NA
0	0	79.97448	6.930514	15/06/2013	NA
0	0	79.97448	6.930514	15/06/2013	NA
0	0	79.97448	6.930514	15/06/2013	NA
0	0	79.97448	6.930514	15/06/2013	NA
0	0	79.97448	6.930514	15/06/2013	NA
0	0	79.97448	6.930514	15/06/2013	NA
0	0	79.97448	6.930514	15/06/2013	NA
0	0	79.97448	6.930514	15/06/2013	NA
0	0	79.97448	6.930514	15/06/2013	NA
0	0	79.97448	6.930514	15/06/2013	NA
0	0	79.97448	6.930514	15/06/2013	NA
0	0	79.97448	6.930514	15/06/2013	NA
0	0	79.97448	6.930514	15/06/2013	NA
0	0	79.97448	6.930514	15/06/2013	NA
0	0	79.97448	6.930514	15/06/2013	NA
0	0	79.97448	6.930514	15/06/2013	NA
0	0	79.97448	6.930514	15/06/2013	NA
0	0	79.97448	6.930514	15/06/2013	NA
0	0	79.97448	6.930514	15/06/2013	NA
0	0	79.97448	6.930514	15/06/2013	NA
0	0	79.97448	6.930514	15/06/2013	NA
0	0	79.97448	6.930514	15/06/2013	NA
0	0	79.97448	6.930514	15/06/2013	NA
0	0	79.97448	6.930514	15/06/2013	NA
0	0	79.97448	6.930514	15/06/2013	NA
0	0	79.97448	6.930514	15/06/2013	NA
0	0	79.97448	6.930514	15/06/2013	NA
0	0	79.97448	6.930514	15/06/2013	NA
0	0	79.97448	6.930514	15/06/2013	NA
0	0	79.97448	6.930514	15/06/2013	NA
0	0	79.97448	6.930514	15/06/2013	NA
0	0	79.97448	6.930514	15/06/2013	NA
0	0	79.97448	6.930514	15/06/2013	NA
0	0	79.97448	6.930514	15/06/2013	NA
0	0	79.97448	6.930514	15/06/2013	NA
0	0	79.97448	6.930514	15/06/2013	NA
0	0	79.97448	6.930514	15/06/2013	NA
0	0	79.97448	6.930514	15/06/2013	NA
0	0	79.97448	6.930514	15/06/2013	NA
0	0	79.97448	6.930514	15/06/2013	NA
0	0	79.97448	6.930514	15/06/2013	NA
0	0	79.97448	6.930514	15/06/2013	NA
0	0	79.97448	6.930514	15/06/2013	NA
0	0	79.97448	6.930514	15/06/2013	NA
0	0	79.97448	6.930514	15/06/2013	NA
0	0	79.97448	6.930514	15/06/2013	NA
0	0	79.97448	6.930514	15/06/2013	NA
0	0	79.97448	6.930514	15/06/2013	NA
0	0	79.97448	6.930514	15/06/2013	NA
0	0	79.97448	6.930514	15/06/2013	NA
0	0	79.97448	6.930514	15/06/2013	NA
0	0	79.97448	6.930514	15/06/2013	NA
0	0	79.97448	6.930514	15/06/2013	NA
0	0	79.95913	6.900322	15/11/2012	NA
0	0	79.95913	6.900322	15/11/2012	NA
0	0	79.95913	6.900322	15/11/2012	NA
0	0	79.95913	6.900322	15/11/2012	NA
0	0	79.95913	6.900322	15/11/2012	NA
0	0	79.95913	6.900322	15/11/2012	NA
0	0	79.95913	6.900322	15/11/2012	NA
0	0	79.95913	6.900322	15/11/2012	NA
0	0	79.95913	6.900322	15/11/2012	NA
0	0	79.95913	6.900322	15/11/2012	NA
0	0	79.95913	6.900322	15/11/2012	NA
0	0	79.95913	6.900322	15/11/2012	NA
0	0	79.95913	6.900322	15/11/2012	NA
0	0	79.95913	6.900322	15/11/2012	NA
0	0	79.95913	6.900322	15/11/2012	NA
0	0	79.95913	6.900322	15/11/2012	NA
0	0	79.95913	6.900322	15/11/2012	NA
0	0	79.95913	6.900322	15/11/2012	NA
0	0	79.95913	6.900322	15/11/2012	NA
0	0	79.95913	6.900322	15/11/2012	NA
0	0	79.95913	6.900322	15/11/2012	NA
0	0	79.95913	6.900322	15/11/2012	NA
0	0	79.95913	6.900322	15/11/2012	NA
0	0	79.95913	6.900322	15/11/2012	NA
0	0	79.95913	6.900322	15/11/2012	NA
0	0	79.95913	6.900322	15/11/2012	NA
0	0	79.95913	6.900322	15/11/2012	NA
0	0	79.95913	6.900322	15/11/2012	NA
0	0	79.95913	6.900322	15/11/2012	NA
0	0	79.95913	6.900322	15/11/2012	NA
0	0	79.95913	6.900322	15/11/2012	NA
0	0	79.95913	6.900322	15/11/2012	NA
0	0	79.95913	6.900322	15/11/2012	NA
0	0	79.95913	6.900322	15/11/2012	NA
0	0	79.95913	6.900322	15/11/2012	NA
0	0	79.95913	6.900322	15/11/2012	NA
0	0	79.95913	6.900322	15/11/2012	NA
0	0	79.95913	6.900322	15/11/2012	NA
0	0	79.95913	6.900322	15/11/2012	NA
0	0	79.95913	6.900322	15/11/2012	NA
0	0	79.95913	6.900322	15/11/2012	NA
0	0	79.95913	6.900322	15/11/2012	NA
0	0	79.95913	6.900322	15/11/2012	NA
0	0	79.95913	6.900322	15/11/2012	NA
0	0	79.95913	6.900322	15/11/2012	NA
0	0	79.95913	6.900322	15/11/2012	NA
0	0	79.95913	6.900322	15/11/2012	NA
0	0	79.95913	6.900322	15/11/2012	NA
0	0	79.95913	6.900322	15/11/2012	NA
0	0	79.95913	6.900322	15/11/2012	NA
0	0	79.95913	6.900322	15/11/2012	NA
0	0	79.95913	6.900322	15/11/2012	NA
0	0	79.95913	6.900322	15/11/2012	NA
0	0	79.95913	6.900322	15/11/2012	NA
0	0	79.95913	6.900322	15/11/2012	NA
0	0	79.95913	6.900322	15/11/2012	NA
0	0	79.95913	6.900322	15/11/2012	NA
0	0	79.95913	6.900322	15/11/2012	NA
0	0	79.95913	6.900322	15/11/2012	NA
0	0	79.95913	6.900322	15/11/2012	NA
0	0	79.95913	6.900322	15/11/2012	NA
0	0	79.95913	6.900322	15/11/2012	NA
0	0	79.95913	6.900322	15/11/2012	NA
0	0	79.95913	6.900322	15/11/2012	NA
0	0	79.95913	6.900322	15/11/2012	NA
0	0	79.95913	6.900322	15/11/2012	NA
0	0	79.95913	6.900322	15/11/2012	NA
0	0	79.95913	6.900322	15/11/2012	NA
0	0	79.95913	6.900322	15/11/2012	NA
0	0	79.95913	6.900322	15/11/2012	NA
0	0	79.95913	6.900322	15/11/2012	NA
0	0	79.95913	6.900322	15/11/2012	NA
0	0	79.95913	6.900322	15/11/2012	NA
0	0	79.95913	6.900322	15/11/2012	NA
0	0	79.95913	6.900322	15/11/2012	NA
0	0	79.95913	6.900322	15/11/2012	NA
0	0	79.95913	6.900322	15/11/2012	NA
0	0	79.95913	6.900322	15/11/2012	NA
0	0	79.95913	6.900322	15/11/2012	NA
0	0	79.95913	6.900322	15/11/2012	NA
0	0	79.95913	6.900322	15/11/2012	NA
0	0	79.95913	6.900322	15/11/2012	NA
0	0	79.95913	6.900322	15/11/2012	NA
0	0	79.95913	6.900322	15/11/2012	NA
0	0	79.95913	6.900322	15/11/2012	NA
0	0	79.95913	6.900322	15/11/2012	NA
0	0	79.95913	6.900322	15/11/2012	NA
0	0	79.95913	6.900322	15/11/2012	NA
0	0	79.95913	6.900322	15/11/2012	NA
0	0	79.95913	6.900322	15/11/2012	NA
0	0	79.95913	6.900322	15/11/2012	NA
0	0	79.95913	6.900322	15/11/2012	NA
0	0	79.95913	6.900322	15/11/2012	NA
0	0	79.95913	6.900322	15/11/2012	NA
0	0	79.95913	6.900322	15/11/2012	NA
0	0	79.95913	6.900322	15/11/2012	NA
0	0	79.95913	6.900322	15/11/2012	NA
0	0	79.95913	6.900322	15/11/2012	NA
0	0	79.95913	6.900322	15/11/2012	NA
0	0	79.95913	6.900322	15/11/2012	NA
0	0	79.95913	6.900322	15/11/2012	NA
0	0	79.95913	6.900322	15/11/2012	NA
0	0	79.95913	6.900322	15/11/2012	NA
0	0	79.95913	6.900322	15/11/2012	NA
0	0	79.95913	6.900322	15/11/2012	NA
0	0	79.95913	6.900322	15/11/2012	NA
0	0	79.95913	6.900322	15/11/2012	NA
0	0	79.95913	6.900322	15/11/2012	NA
0	0	79.95913	6.900322	15/11/2012	NA
0	0	79.95913	6.900322	15/11/2012	NA
0	0	79.95913	6.900322	15/11/2012	NA
0	0	79.95913	6.900322	15/11/2012	NA
0	0	79.95913	6.900322	15/11/2012	NA
0	0	79.95913	6.900322	15/11/2012	NA
0	0	79.95913	6.900322	15/11/2012	NA
0	0	79.95913	6.900322	15/11/2012	NA
0	0	79.95913	6.900322	15/11/2012	NA
0	0	79.95913	6.900322	15/11/2012	NA
0	0	79.95913	6.900322	15/11/2012	NA
0	0	79.95913	6.900322	15/11/2012	NA
0	0	79.95913	6.900322	15/11/2012	NA
0	0	79.95913	6.900322	15/11/2012	NA
0	0	79.95913	6.900322	15/11/2012	NA
0	0	79.95913	6.900322	15/11/2012	NA
0	0	79.95913	6.900322	15/11/2012	NA
0	0	79.95913	6.900322	15/11/2012	NA
0	0	79.95913	6.900322	15/11/2012	NA
0	0	79.95913	6.900322	15/11/2012	NA
0	0	79.95913	6.900322	15/11/2012	NA
0	0	79.95913	6.900322	15/11/2012	NA
0	0	79.95913	6.900322	15/11/2012	NA
0	0	79.911578	6.913601	15/09/2012	NA
0	0	79.911578	6.913601	15/09/2012	NA
0	0	79.911578	6.913601	15/09/2012	NA
0	0	79.911578	6.913601	15/09/2012	NA
0	0	79.911578	6.913601	15/09/2012	NA
0	0	79.911578	6.913601	15/09/2012	NA
0	0	79.911578	6.913601	15/09/2012	NA
0	0	79.911578	6.913601	15/09/2012	NA
0	0	79.911578	6.913601	15/09/2012	NA
0	0	79.911578	6.913601	15/09/2012	NA
0	0	79.911578	6.913601	15/09/2012	NA
0	0	79.911578	6.913601	15/09/2012	NA
0	0	79.911578	6.913601	15/09/2012	NA
0	0	79.911578	6.913601	15/09/2012	NA
0	0	79.911578	6.913601	15/09/2012	NA
0	0	79.911578	6.913601	15/09/2012	NA
0	0	79.911578	6.913601	15/09/2012	NA
0	0	79.911578	6.913601	15/09/2012	NA
0	0	79.911578	6.913601	15/09/2012	NA
0	0	79.911578	6.913601	15/09/2012	NA
0	0	79.911578	6.913601	15/09/2012	NA
0	0	79.911578	6.913601	15/09/2012	NA
0	0	79.911578	6.913601	15/09/2012	NA
0	0	79.911578	6.913601	15/09/2012	NA
0	0	79.911578	6.913601	15/09/2012	NA
0	0	79.911578	6.913601	15/09/2012	NA
0	0	79.911578	6.913601	15/09/2012	NA
0	0	79.911578	6.913601	15/09/2012	NA
0	0	79.911578	6.913601	15/09/2012	NA
0	0	79.911578	6.913601	15/09/2012	NA
0	0	79.911578	6.913601	15/09/2012	NA
0	0	79.911578	6.913601	15/09/2012	NA
0	0	79.911578	6.913601	15/09/2012	NA
0	0	79.911578	6.913601	15/09/2012	NA
0	0	79.911578	6.913601	15/09/2012	NA
0	0	79.911578	6.913601	15/09/2012	NA
0	0	79.911578	6.913601	15/09/2012	NA
0	0	79.911578	6.913601	15/09/2012	NA
0	0	79.911578	6.913601	15/09/2012	NA
0	0	79.911578	6.913601	15/09/2012	NA
0	0	79.911578	6.913601	15/09/2012	NA
0	0	79.911578	6.913601	15/09/2012	NA
0	0	79.911578	6.913601	15/09/2012	NA
0	0	79.911578	6.913601	15/09/2012	NA
0	0	79.911578	6.913601	15/09/2012	NA
0	0	79.911578	6.913601	15/09/2012	NA
0	0	79.911578	6.913601	15/09/2012	NA
0	0	79.911578	6.913601	15/09/2012	NA
0	0	79.911578	6.913601	15/09/2012	NA
0	0	79.911578	6.913601	15/09/2012	NA
0	0	79.911578	6.913601	15/09/2012	NA
0	0	79.911578	6.913601	15/09/2012	NA
0	0	79.911578	6.913601	15/09/2012	NA
0	0	79.911578	6.913601	15/09/2012	NA
0	0	79.911578	6.913601	15/09/2012	NA
0	0	79.911578	6.913601	15/09/2012	NA
0	0	79.911578	6.913601	15/09/2012	NA
0	0	79.911578	6.913601	15/09/2012	NA
0	0	79.911578	6.913601	15/09/2012	NA
0	0	79.911578	6.913601	15/09/2012	NA
0	0	79.911578	6.913601	15/09/2012	NA
0	0	79.911578	6.913601	15/09/2012	NA
0	0	79.911578	6.913601	15/09/2012	NA
0	0	79.911578	6.913601	15/09/2012	NA
0	0	79.911578	6.913601	15/09/2012	NA
0	0	79.911578	6.913601	15/09/2012	NA
0	0	79.911578	6.913601	15/09/2012	NA
0	0	79.911578	6.913601	15/09/2012	NA
0	0	79.911578	6.913601	15/09/2012	NA
0	0	79.911578	6.913601	15/09/2012	NA
0	0	79.911578	6.913601	15/09/2012	NA
0	0	79.911578	6.913601	15/09/2012	NA
0	0	79.911578	6.913601	15/09/2012	NA
0	0	79.911578	6.913601	15/09/2012	NA
0	0	79.911578	6.913601	15/09/2012	NA
0	0	79.911578	6.913601	15/09/2012	NA
0	0	79.911578	6.913601	15/09/2012	NA
0	0	79.911578	6.913601	15/09/2012	NA
0	0	79.911578	6.913601	15/09/2012	NA
0	0	79.911578	6.913601	15/09/2012	NA
0	0	79.911578	6.913601	15/09/2012	NA
0	0	79.911578	6.913601	15/09/2012	NA
0	0	79.911578	6.913601	15/09/2012	NA
0	0	79.911578	6.913601	15/09/2012	NA
0	0	79.911578	6.913601	15/09/2012	NA
0	0	79.911578	6.913601	15/09/2012	NA
0	0	79.911578	6.913601	15/09/2012	NA
0	0	79.911578	6.913601	15/09/2012	NA
0	0	79.911578	6.913601	15/09/2012	NA
0	0	79.911578	6.913601	15/09/2012	NA
0	0	79.911578	6.913601	15/09/2012	NA
0	0	79.911578	6.913601	15/09/2012	NA
0	0	79.911578	6.913601	15/09/2012	NA
0	0	79.911578	6.913601	15/09/2012	NA
0	0	79.911578	6.913601	15/09/2012	NA
0	0	79.911578	6.913601	15/09/2012	NA
0	0	79.911578	6.913601	15/09/2012	NA
0	0	79.911578	6.913601	15/09/2012	NA
0	0	79.911578	6.913601	15/09/2012	NA
0	0	79.911578	6.913601	15/09/2012	NA
0	0	79.911578	6.913601	15/09/2012	NA
0	0	79.911578	6.913601	15/09/2012	NA
0	0	79.911578	6.913601	15/09/2012	NA
0	0	79.911578	6.913601	15/09/2012	NA
0	0	79.911578	6.913601	15/09/2012	NA
0	0	79.911578	6.913601	15/09/2012	NA
0	0	79.911578	6.913601	15/09/2012	NA
0	0	79.911578	6.913601	15/09/2012	NA
0	0	79.911578	6.913601	15/09/2012	NA
0	0	79.911578	6.913601	15/09/2012	NA
0	0	79.911578	6.913601	15/09/2012	NA
0	0	79.911578	6.913601	15/09/2012	NA
0	0	79.911578	6.913601	15/09/2012	NA
0	0	79.911578	6.913601	15/09/2012	NA
0	0	79.911578	6.913601	15/09/2012	NA
0	0	79.911578	6.913601	15/09/2012	NA
0	0	79.911578	6.913601	15/09/2012	NA
0	0	79.911578	6.913601	15/09/2012	NA
0	0	79.911578	6.913601	15/09/2012	NA
0	0	79.911578	6.913601	15/09/2012	NA
0	0	79.911578	6.913601	15/09/2012	NA
0	0	79.911578	6.913601	15/09/2012	NA
0	0	79.911578	6.913601	15/09/2012	NA
0	0	79.911578	6.913601	15/09/2012	NA
0	0	79.911578	6.913601	15/09/2012	NA
0	0	79.911578	6.913601	15/09/2012	NA
0	0	79.911578	6.913601	15/09/2012	NA
0	0	79.911578	6.913601	15/09/2012	NA
0	0	79.911578	6.913601	15/09/2012	NA
0	0	79.911578	6.913601	15/09/2012	NA
0	0	79.911578	6.913601	15/09/2012	NA
0	0	79.911578	6.913601	15/09/2012	NA
0	0	79.911578	6.913601	15/09/2012	NA
0	0	79.911578	6.913601	15/09/2012	NA
0	0	79.904411	6.910447	15/04/2013	NA
0	0	79.904411	6.910447	15/04/2013	NA
0	0	79.904411	6.910447	15/04/2013	NA
0	0	79.904411	6.910447	15/04/2013	NA
0	0	79.904411	6.910447	15/04/2013	NA
0	0	79.904411	6.910447	15/04/2013	NA
0	0	79.904411	6.910447	15/04/2013	NA
0	0	79.904411	6.910447	15/04/2013	NA
0	0	79.904411	6.910447	15/04/2013	NA
0	0	79.904411	6.910447	15/04/2013	NA
0	0	79.904411	6.910447	15/04/2013	NA
0	0	79.904411	6.910447	15/04/2013	NA
0	0	79.904411	6.910447	15/04/2013	NA
0	0	79.904411	6.910447	15/04/2013	NA
0	0	79.904411	6.910447	15/04/2013	NA
0	0	79.904411	6.910447	15/04/2013	NA
0	0	79.904411	6.910447	15/04/2013	NA
0	0	79.904411	6.910447	15/04/2013	NA
0	0	79.904411	6.910447	15/04/2013	NA
0	0	79.904411	6.910447	15/04/2013	NA
0	0	79.904411	6.910447	15/04/2013	NA
0	0	79.904411	6.910447	15/04/2013	NA
0	0	79.904411	6.910447	15/04/2013	NA
0	0	79.904411	6.910447	15/04/2013	NA
0	0	79.904411	6.910447	15/04/2013	NA
0	0	79.904411	6.910447	15/04/2013	NA
0	0	79.904411	6.910447	15/04/2013	NA
0	0	79.904411	6.910447	15/04/2013	NA
0	0	79.904411	6.910447	15/04/2013	NA
0	0	79.904411	6.910447	15/04/2013	NA
0	0	79.904411	6.910447	15/04/2013	NA
0	0	79.904411	6.910447	15/04/2013	NA
0	0	79.904411	6.910447	15/04/2013	NA
0	0	79.904411	6.910447	15/04/2013	NA
0	0	79.904411	6.910447	15/04/2013	NA
0	0	79.904411	6.910447	15/04/2013	NA
0	0	79.904411	6.910447	15/04/2013	NA
0	0	79.904411	6.910447	15/04/2013	NA
0	0	79.904411	6.910447	15/04/2013	NA
0	0	79.904411	6.910447	15/04/2013	NA
0	0	79.904411	6.910447	15/04/2013	NA
0	0	79.904411	6.910447	15/04/2013	NA
0	0	79.904411	6.910447	15/04/2013	NA
0	0	79.904411	6.910447	15/04/2013	NA
0	0	79.904411	6.910447	15/04/2013	NA
0	0	79.904411	6.910447	15/04/2013	NA
0	0	79.904411	6.910447	15/04/2013	NA
0	0	79.904411	6.910447	15/04/2013	NA
0	0	79.904411	6.910447	15/04/2013	NA
0	0	79.904411	6.910447	15/04/2013	NA
0	0	79.904411	6.910447	15/04/2013	NA
0	0	79.904411	6.910447	15/04/2013	NA
0	0	79.904411	6.910447	15/04/2013	NA
0	0	79.904411	6.910447	15/04/2013	NA
0	0	79.904411	6.910447	15/04/2013	NA
0	0	79.904411	6.910447	15/04/2013	NA
0	0	79.904411	6.910447	15/04/2013	NA
0	0	79.904411	6.910447	15/04/2013	NA
0	0	79.904411	6.910447	15/04/2013	NA
0	0	79.904411	6.910447	15/04/2013	NA
0	0	79.904411	6.910447	15/04/2013	NA
0	0	79.904411	6.910447	15/04/2013	NA
0	0	79.904411	6.910447	15/04/2013	NA
0	0	79.904411	6.910447	15/04/2013	NA
0	0	79.904411	6.910447	15/04/2013	NA
0	0	79.904411	6.910447	15/04/2013	NA
0	0	79.904411	6.910447	15/04/2013	NA
0	0	79.904411	6.910447	15/04/2013	NA
0	0	79.904411	6.910447	15/04/2013	NA
0	0	79.904411	6.910447	15/04/2013	NA
0	0	79.904411	6.910447	15/04/2013	NA
0	0	79.904411	6.910447	15/04/2013	NA
0	0	79.904411	6.910447	15/04/2013	NA
0	0	79.904411	6.910447	15/04/2013	NA
0	0	79.904411	6.910447	15/04/2013	NA
0	0	79.904411	6.910447	15/04/2013	NA
0	0	79.904411	6.910447	15/04/2013	NA
0	0	79.904411	6.910447	15/04/2013	NA
0	0	79.904411	6.910447	15/04/2013	NA
0	0	79.904411	6.910447	15/04/2013	NA
0	0	79.904411	6.910447	15/04/2013	NA
0	0	79.904411	6.910447	15/04/2013	NA
0	0	79.904411	6.910447	15/04/2013	NA
0	0	79.904411	6.910447	15/04/2013	NA
0	0	79.904411	6.910447	15/04/2013	NA
0	0	79.904411	6.910447	15/04/2013	NA
0	0	79.904411	6.910447	15/04/2013	NA
0	0	79.904411	6.910447	15/04/2013	NA
0	0	79.904411	6.910447	15/04/2013	NA
0	0	79.904411	6.910447	15/04/2013	NA
0	0	79.904411	6.910447	15/04/2013	NA
0	0	79.904411	6.910447	15/04/2013	NA
0	0	79.904411	6.910447	15/04/2013	NA
0	0	79.904411	6.910447	15/04/2013	NA
0	0	79.904411	6.910447	15/04/2013	NA
0	0	79.904411	6.910447	15/04/2013	NA
0	0	79.904411	6.910447	15/04/2013	NA
0	0	79.904411	6.910447	15/04/2013	NA
0	0	79.904411	6.910447	15/04/2013	NA
0	0	79.904411	6.910447	15/04/2013	NA
0	0	79.904411	6.910447	15/04/2013	NA
0	0	79.904411	6.910447	15/04/2013	NA
0	0	79.904411	6.910447	15/04/2013	NA
0	0	79.904411	6.910447	15/04/2013	NA
0	0	79.904411	6.910447	15/04/2013	NA
0	0	79.904411	6.910447	15/04/2013	NA
0	0	79.904411	6.910447	15/04/2013	NA
0	0	79.904411	6.910447	15/04/2013	NA
0	0	79.904411	6.910447	15/04/2013	NA
0	0	79.904411	6.910447	15/04/2013	NA
0	0	79.904411	6.910447	15/04/2013	NA
0	0	79.904411	6.910447	15/04/2013	NA
0	0	79.904411	6.910447	15/04/2013	NA
0	0	79.904411	6.910447	15/04/2013	NA
0	0	79.904411	6.910447	15/04/2013	NA
0	0	79.904411	6.910447	15/04/2013	NA
0	0	79.904411	6.910447	15/04/2013	NA
0	0	79.904411	6.910447	15/04/2013	NA
0	0	79.904411	6.910447	15/04/2013	NA
0	0	79.904411	6.910447	15/04/2013	NA
0	0	79.904411	6.910447	15/04/2013	NA
0	0	79.904411	6.910447	15/04/2013	NA
0	0	79.904411	6.910447	15/04/2013	NA
0	0	79.904411	6.910447	15/04/2013	NA
0	0	79.904411	6.910447	15/04/2013	NA
0	0	79.904411	6.910447	15/04/2013	NA
0	0	79.904411	6.910447	15/04/2013	NA
0	0	79.904411	6.910447	15/04/2013	NA
0	0	79.904411	6.910447	15/04/2013	NA
0	0	79.904411	6.910447	15/04/2013	NA
0	0	79.904411	6.910447	15/04/2013	NA
0	0	79.904411	6.910447	15/04/2013	NA
0	0	79.904411	6.910447	15/04/2013	NA
0	0	79.904411	6.910447	15/04/2013	NA
0	0	79.904411	6.910447	15/04/2013	NA
0	0	79.904411	6.910447	15/04/2013	NA
0	0	79.904411	6.910447	15/04/2013	NA
0	0	79.996678	6.873277	15/04/2013	NA
0	0	79.996678	6.873277	15/04/2013	NA
0	0	79.996678	6.873277	15/04/2013	NA
0	0	79.996678	6.873277	15/04/2013	NA
0	0	79.996678	6.873277	15/04/2013	NA
0	0	79.996678	6.873277	15/04/2013	NA
0	0	79.996678	6.873277	15/04/2013	NA
0	0	79.996678	6.873277	15/04/2013	NA
0	0	79.996678	6.873277	15/04/2013	NA
0	0	79.996678	6.873277	15/04/2013	NA
0	0	79.996678	6.873277	15/04/2013	NA
0	0	79.996678	6.873277	15/04/2013	NA
0	0	79.996678	6.873277	15/04/2013	NA
0	0	79.996678	6.873277	15/04/2013	NA
0	0	79.996678	6.873277	15/04/2013	NA
0	0	79.996678	6.873277	15/04/2013	NA
0	0	79.996678	6.873277	15/04/2013	NA
0	0	79.996678	6.873277	15/04/2013	NA
0	0	79.996678	6.873277	15/04/2013	NA
0	0	79.996678	6.873277	15/04/2013	NA
0	0	79.996678	6.873277	15/04/2013	NA
0	0	79.996678	6.873277	15/04/2013	NA
0	0	79.996678	6.873277	15/04/2013	NA
0	0	79.996678	6.873277	15/04/2013	NA
0	0	79.996678	6.873277	15/04/2013	NA
0	0	79.996678	6.873277	15/04/2013	NA
0	0	79.996678	6.873277	15/04/2013	NA
0	0	79.996678	6.873277	15/04/2013	NA
0	0	79.996678	6.873277	15/04/2013	NA
0	0	79.996678	6.873277	15/04/2013	NA
0	0	79.996678	6.873277	15/04/2013	NA
0	0	79.996678	6.873277	15/04/2013	NA
0	0	79.996678	6.873277	15/04/2013	NA
0	0	79.996678	6.873277	15/04/2013	NA
0	0	79.996678	6.873277	15/04/2013	NA
0	0	79.996678	6.873277	15/04/2013	NA
0	0	79.996678	6.873277	15/04/2013	NA
0	0	79.996678	6.873277	15/04/2013	NA
0	0	79.996678	6.873277	15/04/2013	NA
0	0	79.996678	6.873277	15/04/2013	NA
0	0	79.996678	6.873277	15/04/2013	NA
0	0	79.996678	6.873277	15/04/2013	NA
0	0	79.996678	6.873277	15/04/2013	NA
0	0	79.996678	6.873277	15/04/2013	NA
0	0	79.996678	6.873277	15/04/2013	NA
0	0	79.996678	6.873277	15/04/2013	NA
0	0	79.996678	6.873277	15/04/2013	NA
0	0	79.996678	6.873277	15/04/2013	NA
0	0	79.996678	6.873277	15/04/2013	NA
0	0	79.996678	6.873277	15/04/2013	NA
0	0	79.996678	6.873277	15/04/2013	NA
0	0	79.996678	6.873277	15/04/2013	NA
0	0	79.996678	6.873277	15/04/2013	NA
0	0	79.996678	6.873277	15/04/2013	NA
0	0	79.996678	6.873277	15/04/2013	NA
0	0	79.996678	6.873277	15/04/2013	NA
0	0	79.996678	6.873277	15/04/2013	NA
0	0	79.996678	6.873277	15/04/2013	NA
0	0	79.996678	6.873277	15/04/2013	NA
0	0	79.996678	6.873277	15/04/2013	NA
0	0	79.996678	6.873277	15/04/2013	NA
0	0	79.996678	6.873277	15/04/2013	NA
0	0	79.996678	6.873277	15/04/2013	NA
0	0	79.996678	6.873277	15/04/2013	NA
0	0	79.996678	6.873277	15/04/2013	NA
0	0	79.996678	6.873277	15/04/2013	NA
0	0	79.996678	6.873277	15/04/2013	NA
0	0	79.996678	6.873277	15/04/2013	NA
0	0	79.996678	6.873277	15/04/2013	NA
0	0	79.996678	6.873277	15/04/2013	NA
0	0	79.996678	6.873277	15/04/2013	NA
0	0	79.996678	6.873277	15/04/2013	NA
0	0	79.996678	6.873277	15/04/2013	NA
0	0	79.996678	6.873277	15/04/2013	NA
0	0	79.996678	6.873277	15/04/2013	NA
0	0	79.996678	6.873277	15/04/2013	NA
0	0	79.996678	6.873277	15/04/2013	NA
0	0	79.996678	6.873277	15/04/2013	NA
0	0	79.996678	6.873277	15/04/2013	NA
0	0	79.996678	6.873277	15/04/2013	NA
0	0	79.996678	6.873277	15/04/2013	NA
0	0	79.996678	6.873277	15/04/2013	NA
0	0	79.996678	6.873277	15/04/2013	NA
0	0	79.996678	6.873277	15/04/2013	NA
0	0	79.996678	6.873277	15/04/2013	NA
0	0	79.996678	6.873277	15/04/2013	NA
0	0	79.996678	6.873277	15/04/2013	NA
0	0	79.996678	6.873277	15/04/2013	NA
0	0	79.996678	6.873277	15/04/2013	NA
0	0	79.996678	6.873277	15/04/2013	NA
0	0	79.996678	6.873277	15/04/2013	NA
0	0	79.996678	6.873277	15/04/2013	NA
0	0	79.996678	6.873277	15/04/2013	NA
0	0	79.996678	6.873277	15/04/2013	NA
0	0	79.996678	6.873277	15/04/2013	NA
0	0	79.996678	6.873277	15/04/2013	NA
0	0	79.996678	6.873277	15/04/2013	NA
0	0	79.996678	6.873277	15/04/2013	NA
0	0	79.996678	6.873277	15/04/2013	NA
0	0	79.996678	6.873277	15/04/2013	NA
0	0	79.996678	6.873277	15/04/2013	NA
0	0	79.996678	6.873277	15/04/2013	NA
0	0	79.996678	6.873277	15/04/2013	NA
0	0	79.996678	6.873277	15/04/2013	NA
0	0	79.996678	6.873277	15/04/2013	NA
0	0	79.996678	6.873277	15/04/2013	NA
0	0	79.996678	6.873277	15/04/2013	NA
0	0	79.996678	6.873277	15/04/2013	NA
0	0	79.996678	6.873277	15/04/2013	NA
0	0	79.996678	6.873277	15/04/2013	NA
0	0	79.996678	6.873277	15/04/2013	NA
0	0	79.996678	6.873277	15/04/2013	NA
0	0	79.996678	6.873277	15/04/2013	NA
0	0	79.996678	6.873277	15/04/2013	NA
0	0	79.996678	6.873277	15/04/2013	NA
0	0	79.996678	6.873277	15/04/2013	NA
0	0	79.996678	6.873277	15/04/2013	NA
0	0	79.996678	6.873277	15/04/2013	NA
0	0	79.996678	6.873277	15/04/2013	NA
0	0	79.996678	6.873277	15/04/2013	NA
0	0	79.996678	6.873277	15/04/2013	NA
0	0	79.996678	6.873277	15/04/2013	NA
0	0	79.996678	6.873277	15/04/2013	NA
0	0	79.996678	6.873277	15/04/2013	NA
0	0	79.996678	6.873277	15/04/2013	NA
0	0	79.996678	6.873277	15/04/2013	NA
0	0	79.996678	6.873277	15/04/2013	NA
0	0	79.996678	6.873277	15/04/2013	NA
0	0	79.996678	6.873277	15/04/2013	NA
0	0	79.996678	6.873277	15/04/2013	NA
0	0	79.996678	6.873277	15/04/2013	NA
0	0	79.996678	6.873277	15/04/2013	NA
0	0	79.996678	6.873277	15/04/2013	NA
0	0	79.996678	6.873277	15/04/2013	NA
0	0	79.996678	6.873277	15/04/2013	NA
0	0	79.996678	6.873277	15/04/2013	NA
0	0	79.996678	6.873277	15/04/2013	NA
0	0	79.996678	6.873277	15/04/2013	NA
0	0	79.996678	6.873277	15/04/2013	NA
0	0	79.996678	6.873277	15/04/2013	NA
0	0	79.996678	6.873277	15/04/2013	NA
0	0	79.996678	6.873277	15/04/2013	NA
0	0	79.996678	6.873277	15/04/2013	NA
0	0	79.996678	6.873277	15/04/2013	NA
0	0	79.996678	6.873277	15/04/2013	NA
0	0	79.996678	6.873277	15/04/2013	NA
0	0	79.996678	6.873277	15/04/2013	NA
0	0	79.996678	6.873277	15/04/2013	NA
0	0	79.996678	6.873277	15/04/2013	NA
0	0	79.996678	6.873277	15/04/2013	NA
0	0	79.996678	6.873277	15/04/2013	NA
0	0	79.996678	6.873277	15/04/2013	NA
0	0	79.996678	6.873277	15/04/2013	NA
0	0	79.996678	6.873277	15/04/2013	NA
0	0	79.996678	6.873277	15/04/2013	NA
0	0	79.996678	6.873277	15/04/2013	NA
0	0	79.996678	6.873277	15/04/2013	NA
0	0	79.996678	6.873277	15/04/2013	NA
0	0	79.996678	6.873277	15/04/2013	NA
0	0	79.925264	6.885705	15/04/2013	NA
0	0	79.925264	6.885705	15/04/2013	NA
0	0	79.925264	6.885705	15/04/2013	NA
0	0	79.925264	6.885705	15/04/2013	NA
0	0	79.925264	6.885705	15/04/2013	NA
0	0	79.925264	6.885705	15/04/2013	NA
0	0	79.925264	6.885705	15/04/2013	NA
0	0	79.925264	6.885705	15/04/2013	NA
0	0	79.925264	6.885705	15/04/2013	NA
0	0	79.925264	6.885705	15/04/2013	NA
0	0	79.925264	6.885705	15/04/2013	NA
0	0	79.925264	6.885705	15/04/2013	NA
0	0	79.925264	6.885705	15/04/2013	NA
0	0	79.925264	6.885705	15/04/2013	NA
0	0	79.925264	6.885705	15/04/2013	NA
0	0	79.925264	6.885705	15/04/2013	NA
0	0	79.925264	6.885705	15/04/2013	NA
0	0	79.925264	6.885705	15/04/2013	NA
0	0	79.925264	6.885705	15/04/2013	NA
0	0	79.925264	6.885705	15/04/2013	NA
0	0	79.925264	6.885705	15/04/2013	NA
0	0	79.925264	6.885705	15/04/2013	NA
0	0	79.925264	6.885705	15/04/2013	NA
0	0	79.925264	6.885705	15/04/2013	NA
0	0	79.925264	6.885705	15/04/2013	NA
0	0	79.925264	6.885705	15/04/2013	NA
0	0	79.925264	6.885705	15/04/2013	NA
0	0	79.925264	6.885705	15/04/2013	NA
0	0	79.925264	6.885705	15/04/2013	NA
0	0	79.925264	6.885705	15/04/2013	NA
0	0	79.925264	6.885705	15/04/2013	NA
0	0	79.925264	6.885705	15/04/2013	NA
0	0	79.925264	6.885705	15/04/2013	NA
0	0	79.925264	6.885705	15/04/2013	NA
0	0	79.925264	6.885705	15/04/2013	NA
0	0	79.925264	6.885705	15/04/2013	NA
0	0	79.925264	6.885705	15/04/2013	NA
0	0	79.925264	6.885705	15/04/2013	NA
0	0	79.925264	6.885705	15/04/2013	NA
0	0	79.925264	6.885705	15/04/2013	NA
0	0	79.925264	6.885705	15/04/2013	NA
0	0	79.925264	6.885705	15/04/2013	NA
0	0	79.925264	6.885705	15/04/2013	NA
0	0	79.925264	6.885705	15/04/2013	NA
0	0	79.925264	6.885705	15/04/2013	NA
0	0	79.925264	6.885705	15/04/2013	NA
0	0	79.925264	6.885705	15/04/2013	NA
0	0	79.925264	6.885705	15/04/2013	NA
0	0	79.925264	6.885705	15/04/2013	NA
0	0	79.925264	6.885705	15/04/2013	NA
0	0	79.925264	6.885705	15/04/2013	NA
0	0	79.925264	6.885705	15/04/2013	NA
0	0	79.925264	6.885705	15/04/2013	NA
0	0	79.925264	6.885705	15/04/2013	NA
0	0	79.925264	6.885705	15/04/2013	NA
0	0	79.925264	6.885705	15/04/2013	NA
0	0	79.925264	6.885705	15/04/2013	NA
0	0	79.925264	6.885705	15/04/2013	NA
0	0	79.925264	6.885705	15/04/2013	NA
0	0	79.925264	6.885705	15/04/2013	NA
0	0	79.925264	6.885705	15/04/2013	NA
0	0	79.925264	6.885705	15/04/2013	NA
0	0	79.925264	6.885705	15/04/2013	NA
0	0	79.925264	6.885705	15/04/2013	NA
0	0	79.925264	6.885705	15/04/2013	NA
0	0	79.925264	6.885705	15/04/2013	NA
0	0	79.925264	6.885705	15/04/2013	NA
0	0	79.925264	6.885705	15/04/2013	NA
0	0	79.925264	6.885705	15/04/2013	NA
0	0	79.925264	6.885705	15/04/2013	NA
0	0	79.925264	6.885705	15/04/2013	NA
0	0	79.925264	6.885705	15/04/2013	NA
0	0	79.925264	6.885705	15/04/2013	NA
0	0	79.925264	6.885705	15/04/2013	NA
0	0	79.925264	6.885705	15/04/2013	NA
0	0	79.925264	6.885705	15/04/2013	NA
0	0	79.925264	6.885705	15/04/2013	NA
0	0	79.925264	6.885705	15/04/2013	NA
0	0	79.925264	6.885705	15/04/2013	NA
0	0	79.925264	6.885705	15/04/2013	NA
0	0	79.925264	6.885705	15/04/2013	NA
0	0	79.925264	6.885705	15/04/2013	NA
0	0	79.925264	6.885705	15/04/2013	NA
0	0	79.925264	6.885705	15/04/2013	NA
0	0	79.925264	6.885705	15/04/2013	NA
0	0	79.925264	6.885705	15/04/2013	NA
0	0	79.925264	6.885705	15/04/2013	NA
0	0	79.925264	6.885705	15/04/2013	NA
0	0	79.925264	6.885705	15/04/2013	NA
0	0	79.925264	6.885705	15/04/2013	NA
0	0	79.925264	6.885705	15/04/2013	NA
0	0	79.925264	6.885705	15/04/2013	NA
0	0	79.925264	6.885705	15/04/2013	NA
0	0	79.925264	6.885705	15/04/2013	NA
0	0	79.925264	6.885705	15/04/2013	NA
0	0	79.925264	6.885705	15/04/2013	NA
0	0	79.925264	6.885705	15/04/2013	NA
0	0	79.925264	6.885705	15/04/2013	NA
0	0	79.925264	6.885705	15/04/2013	NA
0	0	79.925264	6.885705	15/04/2013	NA
0	0	79.925264	6.885705	15/04/2013	NA
0	0	79.925264	6.885705	15/04/2013	NA
0	0	79.925264	6.885705	15/04/2013	NA
0	0	79.925264	6.885705	15/04/2013	NA
0	0	79.925264	6.885705	15/04/2013	NA
0	0	79.925264	6.885705	15/04/2013	NA
0	0	79.925264	6.885705	15/04/2013	NA
0	0	79.925264	6.885705	15/04/2013	NA
0	0	79.925264	6.885705	15/04/2013	NA
0	0	79.925264	6.885705	15/04/2013	NA
0	0	79.925264	6.885705	15/04/2013	NA
0	0	79.925264	6.885705	15/04/2013	NA
0	0	79.925264	6.885705	15/04/2013	NA
0	0	79.925264	6.885705	15/04/2013	NA
0	0	79.925264	6.885705	15/04/2013	NA
0	0	79.925264	6.885705	15/04/2013	NA
0	0	79.925264	6.885705	15/04/2013	NA
0	0	79.925264	6.885705	15/04/2013	NA
0	0	79.925264	6.885705	15/04/2013	NA
0	0	79.925264	6.885705	15/04/2013	NA
0	0	79.925264	6.885705	15/04/2013	NA
0	0	79.925264	6.885705	15/04/2013	NA
0	0	79.925264	6.885705	15/04/2013	NA
0	0	79.925264	6.885705	15/04/2013	NA
0	0	79.925264	6.885705	15/04/2013	NA
0	0	79.925264	6.885705	15/04/2013	NA
0	0	79.925264	6.885705	15/04/2013	NA
0	0	79.925264	6.885705	15/04/2013	NA
0	0	79.925264	6.885705	15/04/2013	NA
0	0	79.925264	6.885705	15/04/2013	NA
0	0	79.925264	6.885705	15/04/2013	NA
0	0	79.925264	6.885705	15/04/2013	NA
0	0	79.925264	6.885705	15/04/2013	NA
0	0	79.925264	6.885705	15/04/2013	NA
0	0	79.925264	6.885705	15/04/2013	NA
0	0	79.925264	6.885705	15/04/2013	NA
0	0	79.925264	6.885705	15/04/2013	NA
0	0	79.925264	6.885705	15/04/2013	NA
0	0	79.925264	6.885705	15/04/2013	NA
0	0	79.925264	6.885705	15/04/2013	NA
0	0	79.925264	6.885705	15/04/2013	NA
0	0	79.925264	6.885705	15/04/2013	NA
0	0	79.925264	6.885705	15/04/2013	NA
0	0	79.925264	6.885705	15/04/2013	NA
0	0	79.925264	6.885705	15/04/2013	NA
0	0	79.925264	6.885705	15/04/2013	NA
0	0	79.925264	6.885705	15/04/2013	NA
0	0	79.925264	6.885705	15/04/2013	NA
0	0	79.925264	6.885705	15/04/2013	NA
0	0	79.925264	6.885705	15/04/2013	NA
0	0	79.925264	6.885705	15/04/2013	NA
0	0	79.925264	6.885705	15/04/2013	NA
0	0	79.925264	6.885705	15/04/2013	NA
0	0	79.925264	6.885705	15/04/2013	NA
0	0	80.065548	6.873372	15/03/2013	NA
0	0	80.065548	6.873372	15/03/2013	NA
0	0	80.065548	6.873372	15/03/2013	NA
0	0	80.065548	6.873372	15/03/2013	NA
0	0	80.065548	6.873372	15/03/2013	NA
0	0	80.065548	6.873372	15/03/2013	NA
0	0	80.065548	6.873372	15/03/2013	NA
0	0	80.065548	6.873372	15/03/2013	NA
0	0	80.065548	6.873372	15/03/2013	NA
0	0	80.065548	6.873372	15/03/2013	NA
0	0	80.065548	6.873372	15/03/2013	NA
0	0	80.065548	6.873372	15/03/2013	NA
0	0	80.065548	6.873372	15/03/2013	NA
0	0	80.065548	6.873372	15/03/2013	NA
0	0	80.065548	6.873372	15/03/2013	NA
0	0	80.065548	6.873372	15/03/2013	NA
0	0	80.065548	6.873372	15/03/2013	NA
0	0	80.065548	6.873372	15/03/2013	NA
0	0	80.065548	6.873372	15/03/2013	NA
0	0	80.065548	6.873372	15/03/2013	NA
0	0	80.065548	6.873372	15/03/2013	NA
0	0	80.065548	6.873372	15/03/2013	NA
0	0	80.065548	6.873372	15/03/2013	NA
0	0	80.065548	6.873372	15/03/2013	NA
0	0	80.065548	6.873372	15/03/2013	NA
0	0	80.065548	6.873372	15/03/2013	NA
0	0	80.065548	6.873372	15/03/2013	NA
0	0	80.065548	6.873372	15/03/2013	NA
0	0	80.065548	6.873372	15/03/2013	NA
0	0	80.065548	6.873372	15/03/2013	NA
0	0	80.065548	6.873372	15/03/2013	NA
0	0	80.065548	6.873372	15/03/2013	NA
0	0	80.065548	6.873372	15/03/2013	NA
0	0	80.065548	6.873372	15/03/2013	NA
0	0	80.065548	6.873372	15/03/2013	NA
0	0	80.065548	6.873372	15/03/2013	NA
0	0	80.065548	6.873372	15/03/2013	NA
0	0	80.065548	6.873372	15/03/2013	NA
0	0	80.065548	6.873372	15/03/2013	NA
0	0	80.065548	6.873372	15/03/2013	NA
0	0	80.065548	6.873372	15/03/2013	NA
0	0	80.065548	6.873372	15/03/2013	NA
0	0	80.065548	6.873372	15/03/2013	NA
0	0	80.065548	6.873372	15/03/2013	NA
0	0	80.065548	6.873372	15/03/2013	NA
0	0	80.065548	6.873372	15/03/2013	NA
0	0	80.065548	6.873372	15/03/2013	NA
0	0	80.065548	6.873372	15/03/2013	NA
0	0	80.065548	6.873372	15/03/2013	NA
0	0	80.065548	6.873372	15/03/2013	NA
0	0	80.065548	6.873372	15/03/2013	NA
0	0	80.065548	6.873372	15/03/2013	NA
0	0	80.065548	6.873372	15/03/2013	NA
0	0	80.065548	6.873372	15/03/2013	NA
0	0	80.065548	6.873372	15/03/2013	NA
0	0	80.065548	6.873372	15/03/2013	NA
0	0	80.065548	6.873372	15/03/2013	NA
0	0	80.065548	6.873372	15/03/2013	NA
0	0	80.065548	6.873372	15/03/2013	NA
0	0	80.065548	6.873372	15/03/2013	NA
0	0	80.065548	6.873372	15/03/2013	NA
0	0	80.065548	6.873372	15/03/2013	NA
0	0	80.065548	6.873372	15/03/2013	NA
0	0	80.065548	6.873372	15/03/2013	NA
0	0	80.065548	6.873372	15/03/2013	NA
0	0	80.065548	6.873372	15/03/2013	NA
0	0	80.065548	6.873372	15/03/2013	NA
0	0	80.065548	6.873372	15/03/2013	NA
0	0	80.065548	6.873372	15/03/2013	NA
0	0	80.065548	6.873372	15/03/2013	NA
0	0	80.065548	6.873372	15/03/2013	NA
0	0	80.065548	6.873372	15/03/2013	NA
0	0	80.065548	6.873372	15/03/2013	NA
0	0	80.065548	6.873372	15/03/2013	NA
0	0	80.065548	6.873372	15/03/2013	NA
0	0	80.065548	6.873372	15/03/2013	NA
0	0	80.065548	6.873372	15/03/2013	NA
0	0	80.065548	6.873372	15/03/2013	NA
0	0	80.065548	6.873372	15/03/2013	NA
0	0	80.065548	6.873372	15/03/2013	NA
0	0	80.065548	6.873372	15/03/2013	NA
0	0	80.065548	6.873372	15/03/2013	NA
0	0	80.065548	6.873372	15/03/2013	NA
0	0	80.065548	6.873372	15/03/2013	NA
0	0	80.065548	6.873372	15/03/2013	NA
0	0	80.065548	6.873372	15/03/2013	NA
0	0	80.065548	6.873372	15/03/2013	NA
0	0	80.065548	6.873372	15/03/2013	NA
0	0	80.065548	6.873372	15/03/2013	NA
0	0	80.065548	6.873372	15/03/2013	NA
0	0	80.065548	6.873372	15/03/2013	NA
0	0	80.065548	6.873372	15/03/2013	NA
0	0	80.065548	6.873372	15/03/2013	NA
0	0	80.065548	6.873372	15/03/2013	NA
0	0	80.065548	6.873372	15/03/2013	NA
0	0	80.065548	6.873372	15/03/2013	NA
0	0	80.065548	6.873372	15/03/2013	NA
0	0	80.065548	6.873372	15/03/2013	NA
0	0	80.065548	6.873372	15/03/2013	NA
0	0	80.065548	6.873372	15/03/2013	NA
0	0	80.065548	6.873372	15/03/2013	NA
0	0	80.065548	6.873372	15/03/2013	NA
0	0	80.065548	6.873372	15/03/2013	NA
0	0	80.065548	6.873372	15/03/2013	NA
0	0	80.065548	6.873372	15/03/2013	NA
0	0	80.065548	6.873372	15/03/2013	NA
0	0	80.065548	6.873372	15/03/2013	NA
0	0	80.065548	6.873372	15/03/2013	NA
0	0	80.065548	6.873372	15/03/2013	NA
0	0	80.065548	6.873372	15/03/2013	NA
0	0	80.065548	6.873372	15/03/2013	NA
0	0	80.065548	6.873372	15/03/2013	NA
0	0	80.065548	6.873372	15/03/2013	NA
0	0	80.065548	6.873372	15/03/2013	NA
0	0	80.065548	6.873372	15/03/2013	NA
0	0	80.065548	6.873372	15/03/2013	NA
0	0	80.065548	6.873372	15/03/2013	NA
0	0	80.065548	6.873372	15/03/2013	NA
0	0	80.065548	6.873372	15/03/2013	NA
0	0	80.065548	6.873372	15/03/2013	NA
0	0	80.065548	6.873372	15/03/2013	NA
0	0	80.065548	6.873372	15/03/2013	NA
0	0	80.065548	6.873372	15/03/2013	NA
0	0	80.065548	6.873372	15/03/2013	NA
0	0	80.065548	6.873372	15/03/2013	NA
0	0	80.065548	6.873372	15/03/2013	NA
0	0	80.065548	6.873372	15/03/2013	NA
0	0	80.065548	6.873372	15/03/2013	NA
0	0	80.065548	6.873372	15/03/2013	NA
0	0	80.065548	6.873372	15/03/2013	NA
0	0	80.065548	6.873372	15/03/2013	NA
0	0	80.065548	6.873372	15/03/2013	NA
0	0	80.065548	6.873372	15/03/2013	NA
0	0	80.065548	6.873372	15/03/2013	NA
0	0	80.016023	6.857672	15/06/2013	NA
0	0	80.016023	6.857672	15/06/2013	NA
0	0	80.016023	6.857672	15/06/2013	NA
0	0	80.016023	6.857672	15/06/2013	NA
0	0	80.016023	6.857672	15/06/2013	NA
0	0	80.016023	6.857672	15/06/2013	NA
0	0	80.016023	6.857672	15/06/2013	NA
0	0	80.016023	6.857672	15/06/2013	NA
0	0	80.016023	6.857672	15/06/2013	NA
0	0	80.016023	6.857672	15/06/2013	NA
0	0	80.016023	6.857672	15/06/2013	NA
0	0	80.016023	6.857672	15/06/2013	NA
0	0	80.016023	6.857672	15/06/2013	NA
0	0	80.016023	6.857672	15/06/2013	NA
0	0	80.016023	6.857672	15/06/2013	NA
0	0	80.016023	6.857672	15/06/2013	NA
0	0	80.016023	6.857672	15/06/2013	NA
0	0	80.016023	6.857672	15/06/2013	NA
0	0	80.016023	6.857672	15/06/2013	NA
0	0	80.016023	6.857672	15/06/2013	NA
0	0	80.016023	6.857672	15/06/2013	NA
0	0	80.016023	6.857672	15/06/2013	NA
0	0	80.016023	6.857672	15/06/2013	NA
0	0	80.016023	6.857672	15/06/2013	NA
0	0	80.016023	6.857672	15/06/2013	NA
0	0	80.016023	6.857672	15/06/2013	NA
0	0	80.016023	6.857672	15/06/2013	NA
0	0	80.016023	6.857672	15/06/2013	NA
0	0	80.016023	6.857672	15/06/2013	NA
0	0	80.016023	6.857672	15/06/2013	NA
0	0	80.016023	6.857672	15/06/2013	NA
0	0	80.016023	6.857672	15/06/2013	NA
0	0	80.016023	6.857672	15/06/2013	NA
0	0	80.016023	6.857672	15/06/2013	NA
0	0	80.016023	6.857672	15/06/2013	NA
0	0	80.016023	6.857672	15/06/2013	NA
0	0	80.016023	6.857672	15/06/2013	NA
0	0	80.016023	6.857672	15/06/2013	NA
0	0	80.016023	6.857672	15/06/2013	NA
0	0	80.016023	6.857672	15/06/2013	NA
0	0	80.016023	6.857672	15/06/2013	NA
0	0	80.016023	6.857672	15/06/2013	NA
0	0	80.016023	6.857672	15/06/2013	NA
0	0	80.016023	6.857672	15/06/2013	NA
0	0	80.016023	6.857672	15/06/2013	NA
0	0	80.016023	6.857672	15/06/2013	NA
0	0	80.016023	6.857672	15/06/2013	NA
0	0	80.016023	6.857672	15/06/2013	NA
0	0	80.016023	6.857672	15/06/2013	NA
0	0	80.016023	6.857672	15/06/2013	NA
0	0	80.016023	6.857672	15/06/2013	NA
0	0	80.016023	6.857672	15/06/2013	NA
0	0	80.016023	6.857672	15/06/2013	NA
0	0	80.016023	6.857672	15/06/2013	NA
0	0	80.016023	6.857672	15/06/2013	NA
0	0	80.016023	6.857672	15/06/2013	NA
0	0	80.016023	6.857672	15/06/2013	NA
0	0	80.016023	6.857672	15/06/2013	NA
0	0	80.016023	6.857672	15/06/2013	NA
0	0	80.016023	6.857672	15/06/2013	NA
0	0	80.016023	6.857672	15/06/2013	NA
0	0	80.016023	6.857672	15/06/2013	NA
0	0	80.016023	6.857672	15/06/2013	NA
0	0	80.016023	6.857672	15/06/2013	NA
0	0	80.016023	6.857672	15/06/2013	NA
0	0	80.016023	6.857672	15/06/2013	NA
0	0	80.016023	6.857672	15/06/2013	NA
0	0	80.016023	6.857672	15/06/2013	NA
0	0	80.016023	6.857672	15/06/2013	NA
0	0	80.016023	6.857672	15/06/2013	NA
0	0	80.016023	6.857672	15/06/2013	NA
0	0	80.016023	6.857672	15/06/2013	NA
0	0	80.016023	6.857672	15/06/2013	NA
0	0	80.016023	6.857672	15/06/2013	NA
0	0	80.016023	6.857672	15/06/2013	NA
0	0	80.016023	6.857672	15/06/2013	NA
0	0	80.016023	6.857672	15/06/2013	NA
0	0	80.016023	6.857672	15/06/2013	NA
0	0	80.016023	6.857672	15/06/2013	NA
0	0	80.016023	6.857672	15/06/2013	NA
0	0	80.016023	6.857672	15/06/2013	NA
0	0	80.016023	6.857672	15/06/2013	NA
0	0	80.016023	6.857672	15/06/2013	NA
[truncated: 162,090 more rows]
